# Supplementary material for: Crystal structure of di-μ-benzato-κ4 O:O′-bis­[aqua­(benzato-κO)(benzato-κ2 O,O′)(2,2′:6′,2′′-terpyridine-κ3 N,N′,N′′)europium(III)]–benzoic acid (1/2)
Source: Acta Crystallogr Sect E Struct Rep Online. 2014 Aug 13;70(Pt 9):m328–9. doi: 10.1107/S1600536814018182 (PMC4186121; doi:10.1107/S1600536814018182)
Supplement: Supplementary file 1 [file e-70-0m328-sup1.cif]

##############################################################################
#                                                                            #
# This CIF contains the data in a paper accepted for publication in          #
# Acta Crystallographica Section E. It conforms to the requirements of       #
# Notes for Authors for Acta Crystallographica Section E, and has been       #
# peer reviewed under the auspices of the IUCr Commission on Journals.       #
#                                                                            #
# Full details of the Crystallographic Information File format               #
# are given in the paper "The Crystallographic Information File (CIF):       #
# a New Standard Archive File for Crystallography" by S. R. Hall, F. H.      #
# Allen and I. D. Brown [Acta Cryst. (1991), A47, 655-685].                  #
#                                                                            #
# The current version of the core CIF dictionary is obtainable from          #
# ftp://ftp.iucr.org/pub/cif_core.dic.                                       #
#                                                                            #
# Software is freely available for graphical display of the structure(s)     #
# in this CIF. For information consult the CIF software page                 #
# http://www.iucr.org/resources/cif/software.                                #
#                                                                            #
# This file may be used for bona fide research purposes within the           #
# scientific community so long as proper attribution is given to the journal # 
# article from which it was obtained.                                        #
#                                                                            #
##############################################################################
data_I
_database_code_depnum_ccdc_archive 'CCDC 1018455'
_audit_creation_method
;
Olex2 1.2
(compiled 2014.06.27 svn.r2953 for OlexSys, GUI svn.r4855)
;
_chemical_name_systematic
;\
Di-\m-benzato-\k^4^<i>O</i>:<i>O</i>'-bis[aqua(benzato-\k<i>O</i>)(benzato-\
\k^2^<i>O</i>,<i>O</i>')(2,2':6',2''-terpyridine-\
\k^3^<i>N</i>,<i>N</i>',<i>N</i>'')europium(III)]--benzoic acid (1/2)
;
_chemical_name_common     ?
_chemical_formula_moiety     'C72 H56 Eu2 N6 O14, 2(C7 H6 O2)'
_chemical_formula_sum     'C86 H68 Eu2 N6 O18'
_chemical_formula_iupac     '[Eu2 (C7 H5 O2)6 (C15 H11 N3)2 (H2 O)2], 2C7 H6 O2'
_chemical_formula_weight     1777.38
_chemical_melting_point     ?
_space_group_crystal_system     triclinic
_space_group_name_H-M_alt     'P -1'
_space_group_name_Hall     '-P 1'
loop_
    _space_group_symop_id
    _space_group_symop_operation_xyz
    1 'x, y, z'
    2 '-x, -y, -z'
_cell_length_a     11.8435(5)
_cell_length_b     13.9470(7)
_cell_length_c     14.0090(7)
_cell_angle_alpha     102.568(4)
_cell_angle_beta     111.400(5)
_cell_angle_gamma     108.583(5)
_cell_volume     1890.40(16)
_cell_formula_units_Z     1
_cell_measurement_reflns_used     5349
_cell_measurement_theta_min     3.3250
_cell_measurement_theta_max     26.4260
_cell_measurement_temperature     180
_cell_special_details     ?
_exptl_crystal_description     prism
_exptl_crystal_colour     'clear colourless'
_exptl_crystal_size_max     0.052
_exptl_crystal_size_mid     0.043
_exptl_crystal_size_min     0.034
_exptl_crystal_density_diffrn     1.561
_exptl_crystal_density_meas     ?
_exptl_crystal_density_method     'not measured'
_exptl_crystal_F_000     896
_exptl_absorpt_coefficient_mu     1.721
_exptl_absorpt_correction_type     multi-scan
_exptl_absorpt_process_details
;
(CrysAlis PRO; Agilent, 2014)
;
_exptl_absorpt_correction_T_min     0.98783
_exptl_absorpt_correction_T_max     1.00000
_exptl_special_details     ?
_diffrn_ambient_temperature     180
_diffrn_radiation_type     MoK\a
_diffrn_radiation_wavelength     0.71073
_diffrn_radiation_monochromator     graphite
_diffrn_measurement_device_type     'Agilent Xcalibur Eos'
_diffrn_measurement_method     '\w scans'
_diffrn_detector_area_resol_mean     16.0514
_diffrn_reflns_number     12682
_diffrn_reflns_av_R_equivalents     0.0365
_diffrn_reflns_theta_min     3.02
_diffrn_reflns_theta_max     25.35
_diffrn_reflns_theta_full     25.35
_diffrn_measured_fraction_theta_max     0.998
_diffrn_measured_fraction_theta_full     0.998
_diffrn_reflns_limit_h_min     -14
_diffrn_reflns_limit_h_max     14
_diffrn_reflns_limit_k_min     -16
_diffrn_reflns_limit_k_max     16
_diffrn_reflns_limit_l_min     -16
_diffrn_reflns_limit_l_max     15
_diffrn_standards_number     ?
_diffrn_standards_interval_count     ?
_diffrn_standards_interval_time     ?
_diffrn_standards_decay_%     ?
_refine_special_details
;
Refinement of <i>F</i>^2^ against ALL reflections. The weighted <i>R</i>-factor
<i>wR</i> and goodness of fit <i>S</i> are based on <i>F</i>^2^, conventional
<i>R</i>-factors <i>R</i> are based on <i>F</i>, with <i>F</i> set to zero for
negative <i>F</i>^2^. The threshold expression of <i>F</i>^2^ >
2\s(<i>F</i>^2^) is used only for calculating <i>R</i>-factors(gt) <i>etc</i>.
and is not relevant to the choice of reflections for refinement.
<i>R</i>-factors based on <i>F</i>^2^ are statistically about twice as large
as those based on <i>F</i>, and <i>R</i>-factors based on ALL data will be
even larger.
;
_reflns_number_total     6921
_reflns_number_gt     5919
_reflns_threshold_expression     I>2\s(I)
_refine_ls_structure_factor_coef     Fsqd
_refine_ls_matrix_type     full
_refine_ls_R_factor_all     0.0511
_refine_ls_R_factor_gt     0.0390
_refine_ls_wR_factor_gt     0.0653
_refine_ls_wR_factor_ref     0.0700
_refine_ls_goodness_of_fit_ref     1.034
_refine_ls_restrained_S_all     1.034
_refine_ls_number_reflns     6921
_refine_ls_number_parameters     507
_refine_ls_number_restraints     0
_refine_ls_hydrogen_treatment     constr
_refine_ls_weighting_scheme     calc
_refine_ls_weighting_details
         'calc w=1/[\s^2^(Fo^2^)+(0.0205P)^2^+0.0000P] where P=(Fo^2^+2Fc^2^)/3'
_atom_sites_solution_hydrogens     geom
_atom_sites_solution_primary     heavy
_atom_sites_solution_secondary     difmap
_refine_ls_shift/su_max     0.001
_refine_ls_shift/su_mean     0.000
_refine_diff_density_max     0.633
_refine_diff_density_min     -0.531
_refine_ls_extinction_method     none
_refine_ls_extinction_coef     ?
loop_
    _atom_type_symbol
    _atom_type_description
    _atom_type_scat_dispersion_real
    _atom_type_scat_dispersion_imag
    _atom_type_scat_source
    'C' 'C' 0.0033 0.0016
                         'International Tables Vol C Tables 4.2.6.8 and 6.1.1.4'
    'H' 'H' 0.0000 0.0000
                         'International Tables Vol C Tables 4.2.6.8 and 6.1.1.4'
    'Eu' 'Eu' -0.1578 3.6682
                         'International Tables Vol C Tables 4.2.6.8 and 6.1.1.4'
    'N' 'N' 0.0061 0.0033
                         'International Tables Vol C Tables 4.2.6.8 and 6.1.1.4'
    'O' 'O' 0.0106 0.0060
                         'International Tables Vol C Tables 4.2.6.8 and 6.1.1.4'
_computing_data_collection     'CrysAlis PRO (Agilent, 2014)'
_computing_cell_refinement     'CrysAlis PRO (Agilent, 2014)'
_computing_data_reduction     'CrysAlis PRO (Agilent, 2014)'
_computing_structure_solution     'SHELXS97 (Sheldrick, 2008)'
_computing_structure_refinement     'SHELXL97 (Sheldrick, 2008)'
_computing_molecular_graphics     '<i>OLEX2</i> (Dolomanov <i>et al.</i>, 2009)'
_computing_publication_material
;
<i>OLEX2</i> (Dolomanov <i>et al.</i>, 2009) and <i>publCIF</i>
(Westrip, 2010)
;
loop_
    _atom_site_type_symbol
    _atom_site_label
    _atom_site_fract_x
    _atom_site_fract_y
    _atom_site_fract_z
    _atom_site_U_iso_or_equiv
    _atom_site_adp_type
    _atom_site_calc_flag
    _atom_site_occupancy
    _atom_site_disorder_assembly
    _atom_site_disorder_group
    Eu Eu1 0.60725(2) 0.901818(18) 0.607785(17) 0.01686(7) Uani d 1 . .
    N N3 0.4478(3) 0.7011(3) 0.5632(3) 0.0206(8) Uani d 1 . .
    O O3 0.6498(3) 0.7737(2) 0.4829(2) 0.0231(7) Uani d 1 . .
    O O9 0.5811(3) 0.9085(2) 0.7688(2) 0.0237(7) Uani d 1 . .
    O O4 0.4730(3) 0.8045(2) 0.4030(2) 0.0231(7) Uani d 1 . .
    O O1 0.7127(3) 1.0054(2) 0.5254(2) 0.0289(7) Uani d 1 . .
    O O8 0.7071(3) 1.0699(3) 0.9073(2) 0.0356(8) Uani d 1 . .
    N N1 0.8631(3) 0.9976(3) 0.7433(3) 0.0241(8) Uani d 1 . .
    O O7 0.8924(4) 0.3302(3) -0.0132(3) 0.0461(9) Uani d 1 . .
    N N2 0.7144(3) 0.7916(3) 0.7133(2) 0.0186(8) Uani d 1 . .
    C C6 0.8428(4) 0.8412(4) 0.7946(3) 0.0218(10) Uani d 1 . .
    C C25 0.3769(4) 0.6313(3) 0.2020(3) 0.0246(10) Uani d 1 . .
    H H25 0.3164 0.6570 0.2107 0.030 Uiso calc 1 . .
    C C17 0.7978(4) 1.1095(3) 0.4350(3) 0.0211(10) Uani d 1 . .
    C C24 0.5068(4) 0.6743(3) 0.2884(3) 0.0205(9) Uani d 1 . .
    C C23 0.5477(4) 0.7567(3) 0.3978(3) 0.0187(9) Uani d 1 . .
    C C16 0.6934(4) 1.0641(3) 0.4701(3) 0.0196(9) Uani d 1 . .
    C C10 0.6377(4) 0.6881(4) 0.6939(3) 0.0212(10) Uani d 1 . .
    C C1 0.9367(4) 1.0985(4) 0.7559(4) 0.0330(11) Uani d 1 . .
    H H1 0.8960 1.1277 0.7075 0.040 Uiso calc 1 . .
    C C31 0.9065(4) 0.4374(4) 0.1515(3) 0.0254(10) Uani d 1 . .
    C C38 0.5944(4) 0.9156(3) 0.9417(3) 0.0202(9) Uani d 1 . .
    C C43 0.5257(4) 0.8029(4) 0.9017(3) 0.0255(10) Uani d 1 . .
    H H43 0.4975 0.7619 0.8285 0.031 Uiso calc 1 . .
    C C37 0.6298(4) 0.9697(4) 0.8685(3) 0.0237(10) Uani d 1 . .
    C C29 0.5979(4) 0.6380(4) 0.2737(3) 0.0267(11) Uani d 1 . .
    H H29 0.6857 0.6673 0.3305 0.032 Uiso calc 1 . .
    C C3 1.1281(5) 1.1201(4) 0.9069(4) 0.0408(13) Uani d 1 . .
    H H3 1.2166 1.1616 0.9628 0.049 Uiso calc 1 . .
    C C42 0.4985(4) 0.7505(4) 0.9696(4) 0.0330(11) Uani d 1 . .
    H H42 0.4526 0.6747 0.9420 0.040 Uiso calc 1 . .
    C C15 0.3195(4) 0.6563(4) 0.4855(4) 0.0293(11) Uani d 1 . .
    H H15 0.2864 0.7014 0.4568 0.035 Uiso calc 1 . .
    C C11 0.4957(4) 0.6357(3) 0.6054(3) 0.0219(10) Uani d 1 . .
    C C39 0.6353(5) 0.9755(4) 1.0512(3) 0.0304(11) Uani d 1 . .
    H H39 0.6821 1.0512 1.0795 0.036 Uiso calc 1 . .
    C C41 0.5395(5) 0.8111(4) 1.0781(4) 0.0386(13) Uani d 1 . .
    H H41 0.5217 0.7761 1.1239 0.046 Uiso calc 1 . .
    C C26 0.3368(5) 0.5508(4) 0.1032(3) 0.0300(11) Uani d 1 . .
    H H26 0.2493 0.5213 0.0459 0.036 Uiso calc 1 . .
    C C40 0.6065(5) 0.9228(4) 1.1184(4) 0.0402(13) Uani d 1 . .
    H H40 0.6329 0.9634 1.1913 0.048 Uiso calc 1 . .
    C C4 1.0557(5) 1.0153(4) 0.8952(4) 0.0350(12) Uani d 1 . .
    H H4 1.0955 0.9850 0.9427 0.042 Uiso calc 1 . .
    C C13 0.2820(5) 0.4796(4) 0.4873(4) 0.0411(13) Uani d 1 . .
    H H13 0.2268 0.4054 0.4622 0.049 Uiso calc 1 . .
    C C2 1.0678(5) 1.1624(4) 0.8350(4) 0.0378(12) Uani d 1 . .
    H H2 1.1147 1.2324 0.8398 0.045 Uiso calc 1 . .
    C C7 0.8972(5) 0.7876(4) 0.8584(4) 0.0298(11) Uani d 1 . .
    H H7 0.9861 0.8232 0.9145 0.036 Uiso calc 1 . .
    C C5 0.9242(4) 0.9556(4) 0.8130(3) 0.0213(10) Uani d 1 . .
    C C14 0.2330(5) 0.5469(4) 0.4451(4) 0.0330(11) Uani d 1 . .
    H H14 0.1441 0.5192 0.3908 0.040 Uiso calc 1 . .
    C C12 0.4144(5) 0.5249(4) 0.5675(4) 0.0320(11) Uani d 1 . .
    H H12 0.4495 0.4808 0.5965 0.038 Uiso calc 1 . .
    C C28 0.5573(5) 0.5576(4) 0.1736(4) 0.0376(13) Uani d 1 . .
    H H28 0.6180 0.5332 0.1632 0.045 Uiso calc 1 . .
    C C32 0.8532(5) 0.4409(4) 0.2239(4) 0.0373(12) Uani d 1 . .
    H H32 0.7912 0.3768 0.2192 0.045 Uiso calc 1 . .
    C C18 0.9132(5) 1.0938(4) 0.4702(4) 0.0382(13) Uani d 1 . .
    H H18 0.9255 1.0536 0.5148 0.046 Uiso calc 1 . .
    C C9 0.6876(5) 0.6307(4) 0.7557(4) 0.0314(11) Uani d 1 . .
    H H9 0.6329 0.5590 0.7414 0.038 Uiso calc 1 . .
    C C36 0.9973(5) 0.5325(4) 0.1575(4) 0.0413(13) Uani d 1 . .
    H H36 1.0320 0.5300 0.1077 0.050 Uiso calc 1 . .
    C C8 0.8181(5) 0.6823(4) 0.8371(4) 0.0351(12) Uani d 1 . .
    H H8 0.8533 0.6454 0.8784 0.042 Uiso calc 1 . .
    C C27 0.4275(5) 0.5144(4) 0.0903(4) 0.0370(12) Uani d 1 . .
    H H27 0.4004 0.4597 0.0240 0.044 Uiso calc 1 . .
    C C35 1.0371(6) 0.6320(5) 0.2375(5) 0.0530(15) Uani d 1 . .
    H H35 1.0995 0.6961 0.2425 0.064 Uiso calc 1 . .
    C C22 0.7788(5) 1.1673(4) 0.3664(4) 0.0374(12) Uani d 1 . .
    H H22 0.7011 1.1780 0.3416 0.045 Uiso calc 1 . .
    C C30 0.8641(4) 0.3329(4) 0.0611(4) 0.0272(11) Uani d 1 . .
    C C33 0.8922(5) 0.5406(5) 0.3042(4) 0.0482(15) Uani d 1 . .
    H H33 0.8570 0.5434 0.3536 0.058 Uiso calc 1 . .
    C C21 0.8756(7) 1.2088(4) 0.3351(5) 0.0632(19) Uani d 1 . .
    H H21 0.8627 1.2476 0.2891 0.076 Uiso calc 1 . .
    C C19 1.0107(5) 1.1375(5) 0.4396(5) 0.0595(18) Uani d 1 . .
    H H19 1.0897 1.1288 0.4654 0.071 Uiso calc 1 . .
    C C20 0.9896(7) 1.1939(5) 0.3702(6) 0.072(2) Uani d 1 . .
    H H20 1.0534 1.2218 0.3476 0.087 Uiso calc 1 . .
    C C34 0.9832(6) 0.6347(5) 0.3095(5) 0.0561(17) Uani d 1 . .
    H H34 1.0088 0.7014 0.3626 0.067 Uiso calc 1 . .
    O O6 0.7974(3) 0.2460(2) 0.0747(2) 0.0333(8) Uani d 1 . .
    H H6 0.7697 0.1911 0.0207 0.050 Uiso calc 1 . .
    O O5 0.6709(3) 1.0977(2) 0.7081(2) 0.0263(7) Uani d 1 . .
    H H5A 0.6854 1.1097 0.7764 0.040 Uiso d 1 . .
    H H5B 0.6061 1.1148 0.6754 0.040 Uiso d 1 . .
    O O2 0.5972(3) 1.0882(2) 0.4455(2) 0.0302(7) Uani d 1 . .
loop_
    _atom_site_aniso_label
    _atom_site_aniso_U_11
    _atom_site_aniso_U_22
    _atom_site_aniso_U_33
    _atom_site_aniso_U_12
    _atom_site_aniso_U_13
    _atom_site_aniso_U_23
    Eu1 0.01700(12) 0.01815(12) 0.01788(12) 0.00895(9) 0.00798(10) 0.00955(9)
    N3 0.021(2) 0.019(2) 0.0224(19) 0.0092(18) 0.0100(18) 0.0103(16)
    O3 0.0210(17) 0.0307(19) 0.0190(15) 0.0155(15) 0.0060(14) 0.0113(14)
    O9 0.0325(19) 0.0246(18) 0.0174(15) 0.0147(16) 0.0128(15) 0.0088(14)
    O4 0.0252(17) 0.0274(18) 0.0242(16) 0.0180(15) 0.0124(15) 0.0120(14)
    O1 0.0322(19) 0.032(2) 0.0327(18) 0.0157(17) 0.0195(16) 0.0200(16)
    O8 0.050(2) 0.021(2) 0.0271(18) 0.0048(18) 0.0208(18) 0.0072(15)
    N1 0.019(2) 0.021(2) 0.028(2) 0.0067(18) 0.0062(18) 0.0122(17)
    O7 0.063(3) 0.040(2) 0.040(2) 0.016(2) 0.032(2) 0.0177(18)
    N2 0.020(2) 0.022(2) 0.0185(19) 0.0127(18) 0.0107(18) 0.0089(16)
    C6 0.024(3) 0.028(3) 0.021(2) 0.016(2) 0.012(2) 0.013(2)
    C25 0.032(3) 0.024(3) 0.028(2) 0.015(2) 0.017(2) 0.017(2)
    C17 0.028(3) 0.019(2) 0.022(2) 0.010(2) 0.017(2) 0.0066(19)
    C24 0.026(3) 0.019(2) 0.021(2) 0.010(2) 0.012(2) 0.013(2)
    C23 0.023(2) 0.018(2) 0.020(2) 0.007(2) 0.013(2) 0.0112(19)
    C16 0.018(2) 0.017(2) 0.016(2) 0.006(2) 0.005(2) 0.0009(19)
    C10 0.025(3) 0.024(3) 0.024(2) 0.014(2) 0.016(2) 0.012(2)
    C1 0.023(3) 0.027(3) 0.044(3) 0.011(2) 0.007(2) 0.021(2)
    C31 0.023(3) 0.024(3) 0.022(2) 0.011(2) 0.002(2) 0.010(2)
    C38 0.023(3) 0.023(3) 0.020(2) 0.013(2) 0.011(2) 0.011(2)
    C43 0.024(3) 0.029(3) 0.020(2) 0.012(2) 0.008(2) 0.007(2)
    C37 0.027(3) 0.024(3) 0.027(3) 0.017(2) 0.014(2) 0.012(2)
    C29 0.029(3) 0.033(3) 0.021(2) 0.016(2) 0.014(2) 0.011(2)
    C3 0.018(3) 0.038(3) 0.042(3) 0.004(3) 0.000(2) 0.011(3)
    C42 0.027(3) 0.028(3) 0.037(3) 0.006(2) 0.010(2) 0.016(2)
    C15 0.027(3) 0.029(3) 0.033(3) 0.013(2) 0.012(2) 0.014(2)
    C11 0.028(3) 0.022(3) 0.022(2) 0.012(2) 0.016(2) 0.011(2)
    C39 0.043(3) 0.021(3) 0.026(3) 0.012(2) 0.017(2) 0.008(2)
    C41 0.047(3) 0.046(4) 0.029(3) 0.018(3) 0.022(3) 0.023(3)
    C26 0.032(3) 0.024(3) 0.021(2) 0.006(2) 0.005(2) 0.008(2)
    C40 0.058(4) 0.039(4) 0.022(3) 0.017(3) 0.020(3) 0.013(2)
    C4 0.024(3) 0.038(3) 0.037(3) 0.011(3) 0.005(2) 0.023(3)
    C13 0.043(3) 0.026(3) 0.045(3) 0.004(3) 0.018(3) 0.017(3)
    C2 0.027(3) 0.033(3) 0.045(3) 0.011(3) 0.007(3) 0.020(3)
    C7 0.025(3) 0.031(3) 0.034(3) 0.013(2) 0.011(2) 0.018(2)
    C5 0.020(2) 0.027(3) 0.022(2) 0.014(2) 0.012(2) 0.012(2)
    C14 0.023(3) 0.029(3) 0.034(3) 0.005(2) 0.007(2) 0.010(2)
    C12 0.033(3) 0.023(3) 0.034(3) 0.010(2) 0.010(3) 0.013(2)
    C28 0.055(4) 0.047(3) 0.035(3) 0.035(3) 0.031(3) 0.019(3)
    C32 0.030(3) 0.035(3) 0.033(3) 0.015(3) 0.005(3) 0.006(2)
    C18 0.030(3) 0.038(3) 0.054(3) 0.017(3) 0.026(3) 0.015(3)
    C9 0.034(3) 0.025(3) 0.039(3) 0.014(2) 0.016(3) 0.018(2)
    C36 0.040(3) 0.034(3) 0.042(3) 0.015(3) 0.010(3) 0.019(3)
    C8 0.035(3) 0.038(3) 0.039(3) 0.023(3) 0.012(3) 0.025(3)
    C27 0.053(4) 0.036(3) 0.022(3) 0.021(3) 0.019(3) 0.008(2)
    C35 0.046(4) 0.032(4) 0.061(4) 0.017(3) 0.005(3) 0.019(3)
    C22 0.056(4) 0.026(3) 0.037(3) 0.016(3) 0.030(3) 0.013(2)
    C30 0.026(3) 0.022(3) 0.030(3) 0.012(2) 0.007(2) 0.011(2)
    C33 0.042(4) 0.049(4) 0.038(3) 0.029(3) 0.005(3) 0.000(3)
    C21 0.119(6) 0.035(4) 0.060(4) 0.024(4) 0.071(5) 0.025(3)
    C19 0.037(4) 0.056(4) 0.077(4) 0.008(3) 0.042(4) 0.001(4)
    C20 0.093(5) 0.032(4) 0.095(5) -0.004(4) 0.086(5) 0.003(3)
    C34 0.046(4) 0.030(4) 0.053(4) 0.022(3) -0.007(3) -0.007(3)
    O6 0.041(2) 0.0217(19) 0.0297(18) 0.0075(17) 0.0176(18) 0.0054(15)
    O5 0.0337(19) 0.0275(19) 0.0233(16) 0.0183(16) 0.0118(16) 0.0143(14)
    O2 0.0243(18) 0.036(2) 0.0354(18) 0.0183(17) 0.0139(16) 0.0135(16)
_geom_special_details
;
All e.s.d.'s (except the e.s.d. in the dihedral angle between two l.s. planes)
are estimated using the full covariance matrix. The cell e.s.d.'s are taken
into account individually in the estimation of e.s.d.'s in distances, angles
and torsion angles; correlations between e.s.d.'s in cell parameters are only
used when they are defined by crystal symmetry. An approximate (isotropic)
treatment of cell e.s.d.'s is used for estimating e.s.d.'s involving l.s.
planes.
;
loop_
    _geom_bond_atom_site_label_1
    _geom_bond_atom_site_label_2
    _geom_bond_site_symmetry_2
    _geom_bond_distance
    _geom_bond_publ_flag
    Eu1 N3 . 2.608(3) ?
    Eu1 O3 . 2.523(2) ?
    Eu1 O9 . 2.372(2) ?
    Eu1 O4 . 2.491(3) ?
    Eu1 O1 . 2.368(3) ?
    Eu1 N1 . 2.587(3) ?
    Eu1 N2 . 2.650(3) ?
    Eu1 C23 . 2.869(4) ?
    Eu1 O5 . 2.500(3) ?
    Eu1 O2 2_676 2.320(3) ?
    N3 C15 . 1.333(5) ?
    N3 C11 . 1.349(5) ?
    O3 C23 . 1.258(4) ?
    O9 C37 . 1.262(5) ?
    O4 C23 . 1.278(4) ?
    O1 C16 . 1.260(5) ?
    O8 C37 . 1.256(5) ?
    N1 C1 . 1.330(5) ?
    N1 C5 . 1.350(5) ?
    O7 C30 . 1.201(5) ?
    N2 C6 . 1.346(5) ?
    N2 C10 . 1.340(5) ?
    C6 C7 . 1.397(5) ?
    C6 C5 . 1.484(6) ?
    C25 H25 . 0.9300 ?
    C25 C24 . 1.389(5) ?
    C25 C26 . 1.381(5) ?
    C17 C16 . 1.500(5) ?
    C17 C18 . 1.380(5) ?
    C17 C22 . 1.385(6) ?
    C24 C23 . 1.497(5) ?
    C24 C29 . 1.390(5) ?
    C16 O2 . 1.241(4) ?
    C10 C11 . 1.484(6) ?
    C10 C9 . 1.405(5) ?
    C1 H1 . 0.9300 ?
    C1 C2 . 1.366(6) ?
    C31 C32 . 1.376(6) ?
    C31 C36 . 1.378(6) ?
    C31 C30 . 1.499(6) ?
    C38 C43 . 1.384(6) ?
    C38 C37 . 1.498(5) ?
    C38 C39 . 1.389(5) ?
    C43 H43 . 0.9300 ?
    C43 C42 . 1.384(6) ?
    C29 H29 . 0.9300 ?
    C29 C28 . 1.390(6) ?
    C3 H3 . 0.9300 ?
    C3 C4 . 1.375(6) ?
    C3 C2 . 1.369(6) ?
    C42 H42 . 0.9300 ?
    C42 C41 . 1.378(6) ?
    C15 H15 . 0.9300 ?
    C15 C14 . 1.379(6) ?
    C11 C12 . 1.386(6) ?
    C39 H39 . 0.9300 ?
    C39 C40 . 1.385(6) ?
    C41 H41 . 0.9300 ?
    C41 C40 . 1.371(7) ?
    C26 H26 . 0.9300 ?
    C26 C27 . 1.376(6) ?
    C40 H40 . 0.9300 ?
    C4 H4 . 0.9300 ?
    C4 C5 . 1.376(6) ?
    C13 H13 . 0.9300 ?
    C13 C14 . 1.381(6) ?
    C13 C12 . 1.376(6) ?
    C2 H2 . 0.9300 ?
    C7 H7 . 0.9300 ?
    C7 C8 . 1.360(6) ?
    C14 H14 . 0.9300 ?
    C12 H12 . 0.9300 ?
    C28 H28 . 0.9300 ?
    C28 C27 . 1.373(6) ?
    C32 H32 . 0.9300 ?
    C32 C33 . 1.394(6) ?
    C18 H18 . 0.9300 ?
    C18 C19 . 1.384(7) ?
    C9 H9 . 0.9300 ?
    C9 C8 . 1.361(6) ?
    C36 H36 . 0.9300 ?
    C36 C35 . 1.387(7) ?
    C8 H8 . 0.9300 ?
    C27 H27 . 0.9300 ?
    C35 H35 . 0.9300 ?
    C35 C34 . 1.376(7) ?
    C22 H22 . 0.9300 ?
    C22 C21 . 1.377(7) ?
    C30 O6 . 1.316(5) ?
    C33 H33 . 0.9300 ?
    C33 C34 . 1.373(8) ?
    C21 H21 . 0.9300 ?
    C21 C20 . 1.358(8) ?
    C19 H19 . 0.9300 ?
    C19 C20 . 1.381(8) ?
    C20 H20 . 0.9300 ?
    C34 H34 . 0.9300 ?
    O6 H6 . 0.8200 ?
    O5 H5A . 0.8741 ?
    O5 H5B . 0.8737 ?
    O2 Eu1 2_676 2.319(3) ?
loop_
    _geom_angle_atom_site_label_1
    _geom_angle_atom_site_label_2
    _geom_angle_atom_site_label_3
    _geom_angle_site_symmetry_1
    _geom_angle_site_symmetry_3
    _geom_angle
    _geom_angle_publ_flag
    N3 Eu1 N2 . . 62.51(10) ?
    N3 Eu1 C23 . . 68.56(10) ?
    O3 Eu1 N3 . . 71.20(9) ?
    O3 Eu1 N1 . . 88.58(9) ?
    O3 Eu1 N2 . . 69.88(8) ?
    O3 Eu1 C23 . . 25.99(9) ?
    O9 Eu1 N3 . . 75.36(10) ?
    O9 Eu1 O3 . . 134.03(9) ?
    O9 Eu1 O4 . . 139.35(10) ?
    O9 Eu1 N1 . . 84.98(10) ?
    O9 Eu1 N2 . . 67.02(8) ?
    O9 Eu1 C23 . . 143.66(11) ?
    O9 Eu1 O5 . . 74.26(9) ?
    O4 Eu1 N3 . . 71.24(10) ?
    O4 Eu1 O3 . . 52.37(8) ?
    O4 Eu1 N1 . . 133.36(9) ?
    O4 Eu1 N2 . . 114.51(9) ?
    O4 Eu1 C23 . . 26.39(9) ?
    O4 Eu1 O5 . . 124.26(9) ?
    O1 Eu1 N3 . . 139.77(10) ?
    O1 Eu1 O3 . . 73.91(9) ?
    O1 Eu1 O9 . . 144.85(10) ?
    O1 Eu1 O4 . . 71.87(10) ?
    O1 Eu1 N1 . . 73.44(10) ?
    O1 Eu1 N2 . . 121.78(9) ?
    O1 Eu1 C23 . . 71.28(10) ?
    O1 Eu1 O5 . . 72.78(9) ?
    N1 Eu1 N3 . . 124.32(10) ?
    N1 Eu1 N2 . . 61.84(10) ?
    N1 Eu1 C23 . . 111.67(11) ?
    N2 Eu1 C23 . . 91.88(10) ?
    O5 Eu1 N3 . . 143.86(9) ?
    O5 Eu1 O3 . . 144.93(9) ?
    O5 Eu1 N1 . . 71.70(10) ?
    O5 Eu1 N2 . . 120.54(9) ?
    O5 Eu1 C23 . . 140.78(10) ?
    O2 Eu1 N3 2_676 . 79.81(10) ?
    O2 Eu1 O3 2_676 . 123.25(9) ?
    O2 Eu1 O9 2_676 . 79.32(9) ?
    O2 Eu1 O4 2_676 . 72.62(9) ?
    O2 Eu1 O1 2_676 . 103.81(10) ?
    O2 Eu1 N1 2_676 . 146.64(10) ?
    O2 Eu1 N2 2_676 . 134.08(10) ?
    O2 Eu1 C23 2_676 . 98.09(11) ?
    O2 Eu1 O5 2_676 . 75.75(10) ?
    C15 N3 Eu1 . . 119.7(3) ?
    C15 N3 C11 . . 118.1(4) ?
    C11 N3 Eu1 . . 121.6(3) ?
    C23 O3 Eu1 . . 92.5(2) ?
    C37 O9 Eu1 . . 141.9(3) ?
    C23 O4 Eu1 . . 93.6(2) ?
    C16 O1 Eu1 . . 139.7(3) ?
    C1 N1 Eu1 . . 119.5(3) ?
    C1 N1 C5 . . 117.1(4) ?
    C5 N1 Eu1 . . 122.9(3) ?
    C6 N2 Eu1 . . 120.8(3) ?
    C10 N2 Eu1 . . 120.3(3) ?
    C10 N2 C6 . . 118.6(3) ?
    N2 C6 C7 . . 121.8(4) ?
    N2 C6 C5 . . 116.7(3) ?
    C7 C6 C5 . . 121.5(4) ?
    C24 C25 H25 . . 119.7 ?
    C26 C25 H25 . . 119.7 ?
    C26 C25 C24 . . 120.6(4) ?
    C18 C17 C16 . . 120.5(4) ?
    C18 C17 C22 . . 119.3(4) ?
    C22 C17 C16 . . 120.2(4) ?
    C25 C24 C23 . . 120.6(3) ?
    C25 C24 C29 . . 119.4(4) ?
    C29 C24 C23 . . 120.0(4) ?
    O3 C23 Eu1 . . 61.47(19) ?
    O3 C23 O4 . . 121.5(3) ?
    O3 C23 C24 . . 120.0(3) ?
    O4 C23 Eu1 . . 60.06(19) ?
    O4 C23 C24 . . 118.4(4) ?
    C24 C23 Eu1 . . 175.2(3) ?
    O1 C16 C17 . . 116.5(3) ?
    O2 C16 O1 . . 124.8(4) ?
    O2 C16 C17 . . 118.7(4) ?
    N2 C10 C11 . . 117.7(3) ?
    N2 C10 C9 . . 121.9(4) ?
    C9 C10 C11 . . 120.4(4) ?
    N1 C1 H1 . . 117.7 ?
    N1 C1 C2 . . 124.7(4) ?
    C2 C1 H1 . . 117.7 ?
    C32 C31 C36 . . 120.0(4) ?
    C32 C31 C30 . . 122.1(4) ?
    C36 C31 C30 . . 117.8(4) ?
    C43 C38 C37 . . 119.6(4) ?
    C43 C38 C39 . . 118.8(4) ?
    C39 C38 C37 . . 121.5(4) ?
    C38 C43 H43 . . 119.6 ?
    C38 C43 C42 . . 120.8(4) ?
    C42 C43 H43 . . 119.6 ?
    O9 C37 C38 . . 116.3(4) ?
    O8 C37 O9 . . 123.1(4) ?
    O8 C37 C38 . . 120.6(4) ?
    C24 C29 H29 . . 120.2 ?
    C24 C29 C28 . . 119.7(4) ?
    C28 C29 H29 . . 120.2 ?
    C4 C3 H3 . . 120.5 ?
    C2 C3 H3 . . 120.5 ?
    C2 C3 C4 . . 119.0(5) ?
    C43 C42 H42 . . 120.1 ?
    C41 C42 C43 . . 119.8(5) ?
    C41 C42 H42 . . 120.1 ?
    N3 C15 H15 . . 118.1 ?
    N3 C15 C14 . . 123.9(4) ?
    C14 C15 H15 . . 118.1 ?
    N3 C11 C10 . . 117.0(4) ?
    N3 C11 C12 . . 120.9(4) ?
    C12 C11 C10 . . 122.1(4) ?
    C38 C39 H39 . . 119.9 ?
    C40 C39 C38 . . 120.2(4) ?
    C40 C39 H39 . . 119.9 ?
    C42 C41 H41 . . 120.0 ?
    C40 C41 C42 . . 120.0(4) ?
    C40 C41 H41 . . 120.0 ?
    C25 C26 H26 . . 120.3 ?
    C27 C26 C25 . . 119.4(4) ?
    C27 C26 H26 . . 120.3 ?
    C39 C40 H40 . . 119.8 ?
    C41 C40 C39 . . 120.4(4) ?
    C41 C40 H40 . . 119.8 ?
    C3 C4 H4 . . 120.1 ?
    C3 C4 C5 . . 119.8(4) ?
    C5 C4 H4 . . 120.1 ?
    C14 C13 H13 . . 120.8 ?
    C12 C13 H13 . . 120.8 ?
    C12 C13 C14 . . 118.4(5) ?
    C1 C2 C3 . . 117.9(5) ?
    C1 C2 H2 . . 121.0 ?
    C3 C2 H2 . . 121.0 ?
    C6 C7 H7 . . 120.6 ?
    C8 C7 C6 . . 118.8(4) ?
    C8 C7 H7 . . 120.6 ?
    N1 C5 C6 . . 116.4(4) ?
    N1 C5 C4 . . 121.6(4) ?
    C4 C5 C6 . . 122.0(4) ?
    C15 C14 C13 . . 118.2(4) ?
    C15 C14 H14 . . 120.9 ?
    C13 C14 H14 . . 120.9 ?
    C11 C12 H12 . . 119.8 ?
    C13 C12 C11 . . 120.5(4) ?
    C13 C12 H12 . . 119.8 ?
    C29 C28 H28 . . 120.1 ?
    C27 C28 C29 . . 119.9(4) ?
    C27 C28 H28 . . 120.1 ?
    C31 C32 H32 . . 120.0 ?
    C31 C32 C33 . . 120.0(5) ?
    C33 C32 H32 . . 120.0 ?
    C17 C18 H18 . . 119.7 ?
    C17 C18 C19 . . 120.5(5) ?
    C19 C18 H18 . . 119.7 ?
    C10 C9 H9 . . 120.8 ?
    C8 C9 C10 . . 118.4(4) ?
    C8 C9 H9 . . 120.8 ?
    C31 C36 H36 . . 119.9 ?
    C31 C36 C35 . . 120.3(5) ?
    C35 C36 H36 . . 119.9 ?
    C7 C8 C9 . . 120.5(4) ?
    C7 C8 H8 . . 119.7 ?
    C9 C8 H8 . . 119.7 ?
    C26 C27 H27 . . 119.5 ?
    C28 C27 C26 . . 121.0(4) ?
    C28 C27 H27 . . 119.5 ?
    C36 C35 H35 . . 120.4 ?
    C34 C35 C36 . . 119.2(6) ?
    C34 C35 H35 . . 120.4 ?
    C17 C22 H22 . . 120.2 ?
    C21 C22 C17 . . 119.5(5) ?
    C21 C22 H22 . . 120.2 ?
    O7 C30 C31 . . 122.9(4) ?
    O7 C30 O6 . . 124.5(4) ?
    O6 C30 C31 . . 112.6(4) ?
    C32 C33 H33 . . 120.4 ?
    C34 C33 C32 . . 119.3(5) ?
    C34 C33 H33 . . 120.4 ?
    C22 C21 H21 . . 119.4 ?
    C20 C21 C22 . . 121.2(5) ?
    C20 C21 H21 . . 119.4 ?
    C18 C19 H19 . . 120.3 ?
    C20 C19 C18 . . 119.4(5) ?
    C20 C19 H19 . . 120.3 ?
    C21 C20 C19 . . 120.0(5) ?
    C21 C20 H20 . . 120.0 ?
    C19 C20 H20 . . 120.0 ?
    C35 C34 H34 . . 119.4 ?
    C33 C34 C35 . . 121.1(5) ?
    C33 C34 H34 . . 119.4 ?
    C30 O6 H6 . . 109.5 ?
    Eu1 O5 H5A . . 110.7 ?
    Eu1 O5 H5B . . 110.3 ?
    H5A O5 H5B . . 108.3 ?
    C16 O2 Eu1 . 2_676 168.9(3) ?
loop_
    _geom_torsion_atom_site_label_1
    _geom_torsion_atom_site_label_2
    _geom_torsion_atom_site_label_3
    _geom_torsion_atom_site_label_4
    _geom_torsion_site_symmetry_1
    _geom_torsion_site_symmetry_2
    _geom_torsion_site_symmetry_3
    _geom_torsion_site_symmetry_4
    _geom_torsion
    _geom_torsion_publ_flag
    Eu1 N3 C15 C14 . . . . 170.4(3) ?
    Eu1 N3 C11 C10 . . . . 10.9(4) ?
    Eu1 N3 C11 C12 . . . . -169.6(3) ?
    Eu1 O3 C23 O4 . . . . 1.7(4) ?
    Eu1 O3 C23 C24 . . . . -174.8(3) ?
    Eu1 O9 C37 O8 . . . . 14.9(7) ?
    Eu1 O9 C37 C38 . . . . -163.1(3) ?
    Eu1 O4 C23 O3 . . . . -1.7(4) ?
    Eu1 O4 C23 C24 . . . . 174.8(3) ?
    Eu1 O1 C16 C17 . . . . -178.2(3) ?
    Eu1 O1 C16 O2 . . . . 3.6(7) ?
    Eu1 N1 C1 C2 . . . . 170.9(3) ?
    Eu1 N1 C5 C6 . . . . 11.0(4) ?
    Eu1 N1 C5 C4 . . . . -170.2(3) ?
    Eu1 N2 C6 C7 . . . . 173.7(3) ?
    Eu1 N2 C6 C5 . . . . -6.5(4) ?
    Eu1 N2 C10 C11 . . . . 5.1(4) ?
    Eu1 N2 C10 C9 . . . . -173.7(3) ?
    N3 Eu1 O3 C23 . . . . 79.5(2) ?
    N3 Eu1 O9 C37 . . . . 167.1(4) ?
    N3 Eu1 O4 C23 . . . . -79.4(2) ?
    N3 Eu1 O1 C16 . . . . 95.0(4) ?
    N3 Eu1 N1 C1 . . . . 176.6(3) ?
    N3 Eu1 N1 C5 . . . . -11.9(3) ?
    N3 Eu1 N2 C6 . . . . -173.5(3) ?
    N3 Eu1 N2 C10 . . . . 0.1(2) ?
    N3 Eu1 C23 O3 . . . . -90.9(2) ?
    N3 Eu1 C23 O4 . . . . 90.8(2) ?
    N3 C15 C14 C13 . . . . -0.1(7) ?
    N3 C11 C12 C13 . . . . -1.3(6) ?
    O3 Eu1 N3 C15 . . . . -100.0(3) ?
    O3 Eu1 N3 C11 . . . . 70.6(3) ?
    O3 Eu1 O9 C37 . . . . 122.8(4) ?
    O3 Eu1 O4 C23 . . . . 0.9(2) ?
    O3 Eu1 O1 C16 . . . . 125.6(4) ?
    O3 Eu1 N1 C1 . . . . 110.6(3) ?
    O3 Eu1 N1 C5 . . . . -77.8(3) ?
    O3 Eu1 N2 C6 . . . . 107.8(3) ?
    O3 Eu1 N2 C10 . . . . -78.6(3) ?
    O3 Eu1 C23 O4 . . . . -178.3(4) ?
    O9 Eu1 N3 C15 . . . . 112.1(3) ?
    O9 Eu1 N3 C11 . . . . -77.4(3) ?
    O9 Eu1 O3 C23 . . . . 125.0(2) ?
    O9 Eu1 O4 C23 . . . . -115.8(2) ?
    O9 Eu1 O1 C16 . . . . -86.5(4) ?
    O9 Eu1 N1 C1 . . . . -115.0(3) ?
    O9 Eu1 N1 C5 . . . . 56.6(3) ?
    O9 Eu1 N2 C6 . . . . -88.6(3) ?
    O9 Eu1 N2 C10 . . . . 85.0(3) ?
    O9 Eu1 C23 O3 . . . . -83.6(3) ?
    O9 Eu1 C23 O4 . . . . 98.1(3) ?
    O4 Eu1 N3 C15 . . . . -44.4(3) ?
    O4 Eu1 N3 C11 . . . . 126.2(3) ?
    O4 Eu1 O3 C23 . . . . -0.9(2) ?
    O4 Eu1 O9 C37 . . . . -157.4(4) ?
    O4 Eu1 O1 C16 . . . . 70.6(4) ?
    O4 Eu1 N1 C1 . . . . 80.3(3) ?
    O4 Eu1 N1 C5 . . . . -108.1(3) ?
    O4 Eu1 N2 C6 . . . . 136.0(2) ?
    O4 Eu1 N2 C10 . . . . -50.5(3) ?
    O4 Eu1 C23 O3 . . . . 178.3(4) ?
    O1 Eu1 N3 C15 . . . . -68.8(3) ?
    O1 Eu1 N3 C11 . . . . 101.7(3) ?
    O1 Eu1 O3 C23 . . . . -80.2(2) ?
    O1 Eu1 O9 C37 . . . . -11.9(5) ?
    O1 Eu1 O4 C23 . . . . 84.3(2) ?
    O1 Eu1 N1 C1 . . . . 37.0(3) ?
    O1 Eu1 N1 C5 . . . . -151.5(3) ?
    O1 Eu1 N2 C6 . . . . 52.9(3) ?
    O1 Eu1 N2 C10 . . . . -133.6(3) ?
    O1 Eu1 C23 O3 . . . . 91.6(2) ?
    O1 Eu1 C23 O4 . . . . -86.8(2) ?
    O1 C16 O2 Eu1 . . . 2_676 -42.9(16) ?
    N1 Eu1 N3 C15 . . . . -174.6(3) ?
    N1 Eu1 N3 C11 . . . . -4.1(3) ?
    N1 Eu1 O3 C23 . . . . -153.3(2) ?
    N1 Eu1 O9 C37 . . . . 39.7(4) ?
    N1 Eu1 O4 C23 . . . . 40.5(3) ?
    N1 Eu1 O1 C16 . . . . -141.0(4) ?
    N1 Eu1 N2 C6 . . . . 8.3(2) ?
    N1 Eu1 N2 C10 . . . . -178.2(3) ?
    N1 Eu1 C23 O3 . . . . 28.9(3) ?
    N1 Eu1 C23 O4 . . . . -149.5(2) ?
    N1 C1 C2 C3 . . . . -0.3(7) ?
    N2 Eu1 N3 C15 . . . . -176.5(3) ?
    N2 Eu1 N3 C11 . . . . -6.0(2) ?
    N2 Eu1 O3 C23 . . . . 146.2(3) ?
    N2 Eu1 O9 C37 . . . . 101.2(4) ?
    N2 Eu1 O4 C23 . . . . -33.1(3) ?
    N2 Eu1 O1 C16 . . . . 178.7(4) ?
    N2 Eu1 N1 C1 . . . . 178.5(3) ?
    N2 Eu1 N1 C5 . . . . -10.0(3) ?
    N2 Eu1 C23 O3 . . . . -31.5(2) ?
    N2 Eu1 C23 O4 . . . . 150.2(2) ?
    N2 C6 C7 C8 . . . . 0.3(6) ?
    N2 C6 C5 N1 . . . . -2.6(5) ?
    N2 C6 C5 C4 . . . . 178.6(3) ?
    N2 C10 C11 N3 . . . . -10.4(5) ?
    N2 C10 C11 C12 . . . . 170.0(3) ?
    N2 C10 C9 C8 . . . . -0.3(6) ?
    C6 N2 C10 C11 . . . . 178.8(3) ?
    C6 N2 C10 C9 . . . . 0.0(5) ?
    C6 C7 C8 C9 . . . . -0.7(6) ?
    C25 C24 C23 O3 . . . . 161.1(4) ?
    C25 C24 C23 O4 . . . . -15.5(6) ?
    C25 C24 C29 C28 . . . . -1.3(6) ?
    C25 C26 C27 C28 . . . . -0.6(7) ?
    C17 C16 O2 Eu1 . . . 2_676 138.9(12) ?
    C17 C18 C19 C20 . . . . -2.2(8) ?
    C17 C22 C21 C20 . . . . 0.1(8) ?
    C24 C25 C26 C27 . . . . -1.0(6) ?
    C24 C29 C28 C27 . . . . -0.3(7) ?
    C23 Eu1 N3 C15 . . . . -72.4(3) ?
    C23 Eu1 N3 C11 . . . . 98.2(3) ?
    C23 Eu1 O9 C37 . . . . 160.1(4) ?
    C23 Eu1 O1 C16 . . . . 98.5(4) ?
    C23 Eu1 N1 C1 . . . . 98.4(3) ?
    C23 Eu1 N1 C5 . . . . -90.0(3) ?
    C23 Eu1 N2 C6 . . . . 121.9(3) ?
    C23 Eu1 N2 C10 . . . . -64.5(3) ?
    C23 C24 C29 C28 . . . . 176.9(4) ?
    C16 C17 C18 C19 . . . . -178.8(4) ?
    C16 C17 C22 C21 . . . . 179.8(4) ?
    C10 N2 C6 C7 . . . . 0.1(5) ?
    C10 N2 C6 C5 . . . . 179.8(3) ?
    C10 C11 C12 C13 . . . . 178.2(4) ?
    C10 C9 C8 C7 . . . . 0.7(6) ?
    C1 N1 C5 C6 . . . . -177.3(3) ?
    C1 N1 C5 C4 . . . . 1.5(6) ?
    C31 C32 C33 C34 . . . . 0.5(7) ?
    C31 C36 C35 C34 . . . . -1.1(7) ?
    C38 C43 C42 C41 . . . . 0.3(6) ?
    C38 C39 C40 C41 . . . . 1.1(7) ?
    C43 C38 C37 O9 . . . . 7.5(5) ?
    C43 C38 C37 O8 . . . . -170.6(4) ?
    C43 C38 C39 C40 . . . . -0.5(6) ?
    C43 C42 C41 C40 . . . . 0.3(7) ?
    C37 C38 C43 C42 . . . . 176.3(4) ?
    C37 C38 C39 C40 . . . . -176.9(4) ?
    C29 C24 C23 O3 . . . . -17.0(6) ?
    C29 C24 C23 O4 . . . . 166.4(4) ?
    C29 C28 C27 C26 . . . . 1.2(7) ?
    C3 C4 C5 N1 . . . . -0.5(6) ?
    C3 C4 C5 C6 . . . . 178.2(4) ?
    C42 C41 C40 C39 . . . . -1.0(7) ?
    C15 N3 C11 C10 . . . . -178.4(3) ?
    C15 N3 C11 C12 . . . . 1.1(5) ?
    C11 N3 C15 C14 . . . . -0.5(6) ?
    C11 C10 C9 C8 . . . . -179.2(4) ?
    C39 C38 C43 C42 . . . . -0.2(6) ?
    C39 C38 C37 O9 . . . . -176.1(4) ?
    C39 C38 C37 O8 . . . . 5.9(6) ?
    C26 C25 C24 C23 . . . . -176.2(4) ?
    C26 C25 C24 C29 . . . . 1.9(6) ?
    C4 C3 C2 C1 . . . . 1.3(7) ?
    C2 C3 C4 C5 . . . . -0.9(7) ?
    C7 C6 C5 N1 . . . . 177.2(3) ?
    C7 C6 C5 C4 . . . . -1.6(6) ?
    C5 N1 C1 C2 . . . . -1.1(6) ?
    C5 C6 C7 C8 . . . . -179.4(4) ?
    C14 C13 C12 C11 . . . . 0.7(7) ?
    C12 C13 C14 C15 . . . . 0.0(6) ?
    C32 C31 C36 C35 . . . . 1.1(7) ?
    C32 C31 C30 O7 . . . . 167.6(4) ?
    C32 C31 C30 O6 . . . . -14.4(6) ?
    C32 C33 C34 C35 . . . . -0.5(8) ?
    C18 C17 C16 O1 . . . . -5.0(6) ?
    C18 C17 C16 O2 . . . . 173.4(4) ?
    C18 C17 C22 C21 . . . . -0.5(7) ?
    C18 C19 C20 C21 . . . . 1.7(9) ?
    C9 C10 C11 N3 . . . . 168.4(3) ?
    C9 C10 C11 C12 . . . . -11.1(6) ?
    C36 C31 C32 C33 . . . . -0.7(6) ?
    C36 C31 C30 O7 . . . . -9.4(6) ?
    C36 C31 C30 O6 . . . . 168.5(4) ?
    C36 C35 C34 C33 . . . . 0.8(8) ?
    C22 C17 C16 O1 . . . . 174.7(4) ?
    C22 C17 C16 O2 . . . . -7.0(6) ?
    C22 C17 C18 C19 . . . . 1.5(7) ?
    C22 C21 C20 C19 . . . . -0.7(9) ?
    C30 C31 C32 C33 . . . . -177.7(4) ?
    C30 C31 C36 C35 . . . . 178.2(4) ?
    O5 Eu1 N3 C15 . . . . 78.5(3) ?
    O5 Eu1 N3 C11 . . . . -111.0(3) ?
    O5 Eu1 O3 C23 . . . . -98.9(3) ?
    O5 Eu1 O9 C37 . . . . -32.7(4) ?
    O5 Eu1 O4 C23 . . . . 137.4(2) ?
    O5 Eu1 O1 C16 . . . . -65.5(4) ?
    O5 Eu1 N1 C1 . . . . -39.9(3) ?
    O5 Eu1 N1 C5 . . . . 131.7(3) ?
    O5 Eu1 N2 C6 . . . . -34.9(3) ?
    O5 Eu1 N2 C10 . . . . 138.6(2) ?
    O5 Eu1 C23 O3 . . . . 116.1(2) ?
    O5 Eu1 C23 O4 . . . . -62.2(3) ?
    O2 Eu1 N3 C15 2_676 . . . 30.6(3) ?
    O2 Eu1 N3 C11 2_676 . . . -158.9(3) ?
    O2 Eu1 O3 C23 2_676 . . . 16.0(3) ?
    O2 Eu1 O9 C37 2_676 . . . -110.7(4) ?
    O2 Eu1 O4 C23 2_676 . . . -164.3(2) ?
    O2 Eu1 O1 C16 2_676 . . . 4.5(4) ?
    O2 Eu1 N1 C1 2_676 . . . -53.1(4) ?
    O2 Eu1 N1 C5 2_676 . . . 118.5(3) ?
    O2 Eu1 N2 C6 2_676 . . . -134.9(2) ?
    O2 Eu1 N2 C10 2_676 . . . 38.6(3) ?
    O2 Eu1 C23 O3 2_676 . . . -166.5(2) ?
    O2 Eu1 C23 O4 2_676 . . . 15.1(2) ?
loop_
    _geom_hbond_atom_site_label_D
    _geom_hbond_atom_site_label_H
    _geom_hbond_atom_site_label_A
    _geom_hbond_site_symmetry_A
    _geom_hbond_distance_DH
    _geom_hbond_distance_HA
    _geom_hbond_distance_DA
    _geom_hbond_angle_DHA
    O6 H6 O8 1_544 0.82 1.76 2.582(4) 177.6
    O5 H5A O8 . 0.87 1.98 2.796(4) 154.7
    O5 H5B O4 2_676 0.87 1.95 2.768(4) 154.8
data_New_Global_Publ_Block
_journal_data_validation_number     ?
_journal_date_recd_electronic     2014-07-29
_journal_date_accepted     2014-08-07
_journal_name_full     'Acta Crystallographica, Section E'
_journal_year     2014
_journal_volume     70
_journal_issue      9
_journal_page_first     m328
_journal_page_last     m329
_journal_paper_category     HM
_journal_paper_doi     10.1107/S1600536814018182
_journal_coeditor_code     PJ2014
_publ_contact_author_name
;
Richard E. Sykora
;
_publ_contact_author_address
;
University of South Alabama
Department of Chemistry
Mobile, AL 36688
;
_publ_contact_author_email     'rsykora@southalabama.edu'
_publ_contact_author_fax
;
1 (251) 460-7359
;
_publ_contact_author_phone
;
1 (251) 460-7422
;
_publ_section_title
;\
Crystal structure of
di-\m-benzato-\k^4^<i>O</i>:<i>O</i>'-bis[aqua(benzato-\k<i>O</i>)(benzato-\
\k^2^<i>O</i>,<i>O</i>')(2,2':6',2''-terpyridine-\k^3^<i>N</i>,<i>N</i>',\
<i>N</i>'')europium(III)]--benzoic acid (1/2)
;
_publ_section_title_footnote     .
loop_
    _publ_author_name
    _publ_author_footnote
    _publ_author_address
    'White, Frankie' .
;
University of South Alabama
Department of Chemistry
Mobile, AL 36688-0002
USA
;
    'Sykora, Richard E.' .
;
University of South Alabama
Department of Chemistry
Mobile, AL 36688-0002
USA
;
_publ_section_synopsis     .
