# Supplementary material for: Crystal structure of di-μ-benzato-κ4 O:O′-bis­[aqua­(benzato-κO)(benzato-κ2 O,O′)(2,2′:6′,2′′-terpyridine-κ3 N,N′,N′′)europium(III)]–benzoic acid (1/2)
Source: Acta Crystallogr Sect E Struct Rep Online. 2014 Aug 13;70(Pt 9):m328–9. doi: 10.1107/S1600536814018182 (PMC4186121; doi:10.1107/S1600536814018182)
Supplement: Supplementary file 2 [file e-70-0m328-Isup2.hkl]

# 
# h,k,l, Fc-squared, Fo-squared, sigma(Fo-squared) and status flag 
# 
data_I
_shelx_title ' FDW70 in P-1' 
_shelx_refln_list_code          4 
_shelx_F_calc_maximum      258.44 
_exptl_crystal_F_000       896.00 
_reflns_d_resolution_high  0.8300 
 
loop_ 
 _symmetry_equiv_pos_as_xyz 
 'x, y, z' 
 '-x, -y, -z' 
 
_cell_length_a    11.8435 
_cell_length_b    13.9470 
_cell_length_c    14.0090 
_cell_angle_alpha 102.568 
_cell_angle_beta  111.400 
_cell_angle_gamma 108.583 
 
_shelx_F_squared_multiplier     1.000 
 
loop_ 
 _refln_index_h 
 _refln_index_k 
 _refln_index_l 
 _refln_F_squared_calc 
 _refln_F_squared_meas 
 _refln_F_squared_sigma 
 _refln_observed_status 
   2   0   0     8809.97     8724.39     96.62 o 
   3   0   0     3916.78     3799.56     79.70 o 
   4   0   0    16083.56    16174.62    264.86 o 
   5   0   0     3201.82     2744.56    176.32 o 
   6   0   0     1918.28     1977.88    164.29 o 
   7   0   0       32.39       98.18     76.49 o 
   8   0   0     1580.37     1548.33    176.12 o 
   9   0   0     2842.35     2959.63    251.76 o 
  10   0   0     3314.26     2977.62    271.21 o 
  11   0   0      544.87      491.43    140.09 o 
 -12   1   0      871.57      776.90    158.77 o 
 -11   1   0       11.01      -26.80     84.35 o 
 -10   1   0      308.40      581.40    131.62 o 
  -9   1   0     4031.50     3689.77    274.83 o 
  -8   1   0     3625.68     3893.15    260.53 o 
  -7   1   0     2554.95     2531.29    196.33 o 
  -6   1   0      281.38      403.93     82.81 o 
  -5   1   0     1953.67     1791.55    101.58 o 
  -4   1   0    15416.93    15439.11    251.20 o 
  -3   1   0    25008.98    25425.34    193.53 o 
  -2   1   0    11354.05    11615.31    152.61 o 
   1   1   0     8821.90     9109.51    140.89 o 
   2   1   0    11100.38    11021.99    116.34 o 
   3   1   0      157.96      222.45     41.65 o 
   4   1   0     4021.69     4355.37    207.08 o 
   5   1   0     5469.01     5232.94    254.65 o 
   6   1   0     6840.63     6686.98    312.27 o 
   7   1   0     1339.45     1050.09    143.45 o 
   8   1   0      234.28       85.35     68.86 o 
   9   1   0     3131.19     3181.81    268.92 o 
  10   1   0     3090.88     3152.92    287.84 o 
  11   1   0     1212.63     1426.82    216.35 o 
 -12   2   0     1309.39     1444.37    207.40 o 
 -11   2   0      288.38      264.01     91.59 o 
 -10   2   0        1.02      -71.78     71.89 o 
  -9   2   0      585.01      754.33    134.99 o 
  -8   2   0     3990.10     3790.90    249.23 o 
  -7   2   0     3795.97     3667.76    227.83 o 
  -6   2   0       46.91      140.30     58.16 o 
  -5   2   0      430.32      419.63    125.83 o 
  -4   2   0    18300.12    18599.51    214.32 o 
  -3   2   0    66791.36    66256.91    403.69 o 
  -2   2   0    12047.42    12329.41     84.29 o 
  -1   2   0     3938.94     3996.15    111.98 o 
   0   2   0     4213.96     4278.30    125.39 o 
   1   2   0     6937.26     6906.07     91.55 o 
   2   2   0     2497.60     2403.41     69.43 o 
   3   2   0     3221.95     3104.75    110.26 o 
   4   2   0      256.29      347.28     76.42 o 
   5   2   0     3005.82     3118.69    206.55 o 
   6   2   0     8043.67     8065.21    357.26 o 
   7   2   0     7908.26     7932.82    381.48 o 
   8   2   0     1353.10     1596.85    191.92 o 
   9   2   0      626.35      603.58    136.77 o 
  10   2   0      982.11     1050.11    179.71 o 
  11   2   0     1666.18     1881.22    248.50 o 
 -12   3   0     1937.21     1926.33    222.73 o 
 -11   3   0     2006.66     2359.19    244.38 o 
 -10   3   0      954.49     1005.89    156.38 o 
  -9   3   0      123.24       94.01     69.75 o 
  -8   3   0     3222.22     2876.47    215.07 o 
  -7   3   0     9099.27     8640.77    336.86 o 
  -6   3   0    10669.26    10444.00    251.27 o 
  -5   3   0     2542.25     2636.11     70.49 o 
  -4   3   0    12335.72    12438.98    105.81 o 
  -3   3   0    19164.37    19266.22     93.33 o 
  -2   3   0    13835.38    14129.21     77.17 o 
  -1   3   0      743.55      744.14     21.86 o 
   0   3   0     2007.00     2068.70     78.92 o 
   1   3   0      195.17      219.90     21.47 o 
   2   3   0     3666.13     3694.02    104.50 o 
   3   3   0     7025.98     7097.02    169.43 o 
   4   3   0     5060.64     4581.50    245.74 o 
   5   3   0      526.99      503.32    100.24 o 
   6   3   0     1236.52     1374.38    160.71 o 
   7   3   0     3596.54     3437.17    266.48 o 
   8   3   0     3201.89     3838.61    302.94 o 
   9   3   0       65.31      -51.86     89.63 o 
  10   3   0       18.91      -53.62     69.60 o 
 -13   4   0       60.81       29.75     87.10 o 
 -12   4   0      991.67      959.60    161.60 o 
 -11   4   0     3361.22     3495.41    286.34 o 
 -10   4   0     4899.65     4556.98    301.88 o 
  -9   4   0     2629.85     2830.81    223.01 o 
  -8   4   0       18.26       36.09     23.45 o 
  -7   4   0     4098.47     4139.45    109.68 o 
  -6   4   0    17255.90    17217.56    165.22 o 
  -5   4   0    13787.09    14065.14    167.96 o 
  -4   4   0      156.30      136.58     12.13 o 
  -3   4   0        2.72       17.62      9.94 o 
  -2   4   0    10439.18    10547.61     85.80 o 
  -1   4   0     3587.99     3592.78     87.68 o 
   0   4   0     6541.77     6731.23    129.47 o 
   1   4   0      455.26      518.44     85.35 o 
   2   4   0     1055.09     1098.20    116.92 o 
   3   4   0     8663.86     8767.04    193.07 o 
   4   4   0    12689.58    12615.01    429.69 o 
   5   4   0     2273.08     2495.00    213.73 o 
   6   4   0     1044.48      782.70    122.76 o 
   7   4   0     2136.39     2307.32    228.09 o 
   8   4   0     2068.18     1933.83    228.51 o 
   9   4   0     1304.23     1157.50    189.57 o 
  10   4   0      605.29      397.42    138.55 o 
 -13   5   0     1079.08     1171.14    191.99 o 
 -12   5   0        7.16       49.38     72.89 o 
 -11   5   0     1283.90     1092.37    167.45 o 
 -10   5   0     5012.99     5350.42    327.24 o 
  -9   5   0     4331.62     4097.02    189.35 o 
  -8   5   0     1516.43     1411.10     73.70 o 
  -7   5   0     1051.53      964.68     41.56 o 
  -6   5   0     7494.37     7843.44    295.68 o 
  -5   5   0    15313.63    14940.56    111.38 o 
  -4   5   0    15470.63    15104.47    127.88 o 
  -3   5   0       90.12       76.02     19.79 o 
  -2   5   0     2121.97     2141.34     76.22 o 
  -1   5   0     8634.21     8539.86    267.54 o 
   0   5   0    11397.70    11262.02    326.40 o 
   1   5   0     9566.56     9637.25    319.62 o 
   2   5   0       11.68       16.63     53.58 o 
   3   5   0     4261.54     4425.88    254.92 o 
   4   5   0     6578.54     6819.92    336.28 o 
   5   5   0     6389.21     6269.59    342.70 o 
   6   5   0     1950.16     2033.77    218.37 o 
   7   5   0        4.30      -12.82     85.04 o 
   8   5   0      236.67      185.47    110.76 o 
   9   5   0      884.08     1084.38    201.48 o 
 -13   6   0     1420.09     1195.01    130.81 o 
 -12   6   0      552.65      730.34    104.35 o 
 -11   6   0      182.02      129.02     76.71 o 
 -10   6   0     1765.23     1514.82    173.80 o 
  -9   6   0     1985.92     1626.44    171.51 o 
  -8   6   0     3872.77     3949.23    246.47 o 
  -7   6   0     2455.88     2301.75    179.63 o 
  -6   6   0     1797.22     1976.39     96.41 o 
  -5   6   0     5292.71     5258.70    100.50 o 
  -4   6   0    13864.40    14240.00    172.76 o 
  -3   6   0     5060.47     5104.96    100.85 o 
  -2   6   0      417.23      551.53     87.69 o 
  -1   6   0     7831.63     8009.59    288.21 o 
   0   6   0     3386.72     3346.69    197.79 o 
   1   6   0     7329.60     6983.26    294.30 o 
   2   6   0     1109.19     1221.35    141.72 o 
   3   6   0      186.49      163.42     73.32 o 
   4   6   0     1625.02     1504.41    177.05 o 
   5   6   0     4535.52     4929.45    322.29 o 
   6   6   0     3162.52     3112.76    273.99 o 
   7   6   0      307.01      291.05    106.43 o 
   8   6   0      198.81      235.86     97.41 o 
 -13   7   0     1296.51     1389.73    203.26 o 
 -12   7   0     1773.14     1748.76    215.83 o 
 -11   7   0      503.06      509.78    112.84 o 
 -10   7   0     2533.83     2163.55    206.62 o 
  -9   7   0     1455.99     1570.55    129.44 o 
  -8   7   0     4959.47     4974.60    211.82 o 
  -7   7   0     5473.68     5511.13    190.56 o 
  -6   7   0       11.36       34.50     19.20 o 
  -5   7   0      164.52      172.48     26.54 o 
  -4   7   0     6202.12     6224.28    129.83 o 
  -3   7   0    13471.81    13447.76    545.40 o 
  -2   7   0     4149.89     4196.91    223.15 o 
  -1   7   0      863.86     1107.40    127.32 o 
   0   7   0     8144.60     8271.63    334.64 o 
   1   7   0     9098.49     9226.12    367.07 o 
   2   7   0     7979.53     7704.54    355.00 o 
   3   7   0      623.95      748.19    127.87 o 
   4   7   0      220.63      136.60     65.83 o 
   5   7   0      608.49      530.12    120.85 o 
   6   7   0      894.25     1042.41    171.15 o 
   7   7   0     2171.73     1911.45    246.89 o 
   8   7   0      602.48      628.90    164.09 o 
 -13   8   0      759.94      590.89    168.45 o 
 -12   8   0      429.73      503.83    269.64 o 
 -11   8   0     5072.03     5061.07    255.59 o 
 -10   8   0     1243.76     1197.14    155.30 o 
  -9   8   0       49.97      101.86    101.88 o 
  -8   8   0     1824.68     1824.40    107.96 o 
  -7   8   0     5800.23     5608.40    112.25 o 
  -6   8   0     1563.31     1515.08     64.98 o 
  -5   8   0     1668.06     1465.75     79.10 o 
  -4   8   0     1882.16     2117.57    197.06 o 
  -3   8   0     1156.27     1233.15    100.02 o 
  -2   8   0     8874.57     8734.72    346.81 o 
  -1   8   0     1034.29      918.98    119.41 o 
   0   8   0        9.96       35.41     38.65 o 
   1   8   0      494.35      668.64    115.93 o 
   2   8   0     5601.51     5662.13    321.00 o 
   3   8   0     2696.42     2678.99    239.66 o 
   4   8   0     1742.45     1524.01    192.13 o 
   5   8   0      248.35      237.87    106.19 o 
   6   8   0      458.60      259.79    101.32 o 
   7   8   0     1708.40     2115.15    258.20 o 
 -13   9   0       31.41      -41.64     71.27 o 
 -12   9   0      258.30      199.37     72.49 o 
 -11   9   0     2405.45     2488.40    186.86 o 
 -10   9   0     2493.87     2553.83    177.15 o 
  -9   9   0      207.80      245.52     56.12 o 
  -8   9   0        0.27       48.81     46.29 o 
  -7   9   0     2533.96     2681.37    130.74 o 
  -6   9   0     5698.02     5323.34    130.63 o 
  -5   9   0     1593.74     1433.89    149.76 o 
  -4   9   0      825.77      822.49     87.49 o 
  -3   9   0      263.98      213.57    122.63 o 
  -2   9   0     4085.58     4231.21    259.63 o 
  -1   9   0     3036.26     2967.91    224.02 o 
   0   9   0     9419.95     9705.27    405.70 o 
   1   9   0      135.78      190.12     99.30 o 
   2   9   0     1360.06     1238.07    165.73 o 
   3   9   0     1127.38     1314.38    180.31 o 
   4   9   0     5927.68     5033.14    358.48 o 
   5   9   0      262.65      350.55    132.49 o 
   6   9   0      174.02      252.93    101.18 o 
 -13  10   0      214.54      332.32     99.42 o 
 -12  10   0       54.54       17.66     63.52 o 
 -11  10   0      467.69      428.02     81.69 o 
 -10  10   0     1594.37     1510.57    138.64 o 
  -9  10   0     2449.30     2509.55    139.52 o 
  -8  10   0      274.55      343.59     59.77 o 
  -7  10   0      622.41      666.91     71.91 o 
  -6  10   0     2017.86     1986.06    137.18 o 
  -5  10   0     4231.38     4041.39    192.55 o 
  -4  10   0     3059.96     2876.23    211.38 o 
  -3  10   0      658.55      615.89     82.28 o 
  -2  10   0       59.01       91.74     69.15 o 
  -1  10   0     3280.32     3055.41    242.63 o 
   0  10   0     4215.92     3522.52    266.96 o 
   1  10   0     3488.58     3131.06    261.84 o 
   2  10   0      668.18      851.41    146.77 o 
   3  10   0      540.19      456.97    123.13 o 
   4  10   0     2305.50     2180.84    250.81 o 
   5  10   0     1468.04     1708.59    233.12 o 
 -12  11   0      542.11      626.30    104.98 o 
 -11  11   0       15.04       22.29     53.01 o 
 -10  11   0     1652.95     1466.31    116.56 o 
  -9  11   0     2850.69     2967.91    155.58 o 
  -8  11   0     2233.04     2190.54    130.69 o 
  -7  11   0      635.67      637.81     85.85 o 
  -6  11   0      637.51      598.83    141.59 o 
  -5  11   0     1259.86     1427.77    121.79 o 
  -4  11   0     1074.19     1021.65    104.96 o 
  -3  11   0     2077.41     1996.78    146.05 o 
  -2  11   0        4.91      -63.07     63.07 o 
  -1  11   0      123.52       90.73     55.14 o 
   0  11   0     6226.71     6028.81    361.58 o 
   1  11   0     5251.98     4675.77    331.64 o 
   2  11   0     1162.55     1178.98    182.01 o 
   3  11   0      190.17      213.56    109.31 o 
   4  11   0     1329.43      940.03    181.83 o 
 -12  12   0     1130.45     1461.93    172.71 o 
 -11  12   0      217.80      209.84     71.52 o 
 -10  12   0      146.25      182.30     62.92 o 
  -9  12   0     2130.23     2248.44    139.75 o 
  -8  12   0     3148.18     3016.48    188.82 o 
  -7  12   0     2571.31     2436.15    256.22 o 
  -6  12   0      128.43      119.55     61.32 o 
  -5  12   0      729.53      692.58     96.85 o 
  -4  12   0     4097.63     3886.89    309.95 o 
  -3  12   0     2235.47     2301.10    164.21 o 
  -2  12   0     3849.36     3581.21    286.59 o 
  -1  12   0        3.90      -52.71     69.72 o 
   0  12   0      630.80      552.39    127.54 o 
   1  12   0     1488.34     1367.30    190.22 o 
   2  12   0     2087.44     1842.44    237.72 o 
   3  12   0     1235.13     1536.57    218.65 o 
 -11  13   0     1340.52     1409.67    122.30 o 
 -10  13   0     1402.29     1362.14    115.15 o 
  -9  13   0       84.17       87.53     59.41 o 
  -8  13   0     1176.50     1040.47    117.14 o 
  -7  13   0     1331.10     1173.96    161.69 o 
  -6  13   0     1937.68     1893.16    152.87 o 
  -5  13   0      185.14      247.41     66.55 o 
  -4  13   0      568.52      577.14    119.92 o 
  -3  13   0     2822.45     2884.24    231.37 o 
  -2  13   0     4053.15     3830.67    310.19 o 
  -1  13   0      907.55      905.39    159.97 o 
   0  13   0       37.11      -99.30     99.30 o 
   1  13   0      512.33      661.79    150.26 o 
   2  13   0     1282.37     1118.06    198.49 o 
 -11  14   0      900.59      936.97    102.37 o 
 -10  14   0      966.74     1185.61    186.16 o 
  -9  14   0      344.96      296.92     67.23 o 
  -8  14   0      137.77      391.95     85.07 o 
  -7  14   0       84.60      235.81    120.78 o 
  -6  14   0     1990.39     2066.58    168.01 o 
  -5  14   0     3429.29     3312.42    212.29 o 
  -4  14   0       53.56       90.70     90.36 o 
  -3  14   0     1454.29     1489.59    147.64 o 
  -2  14   0     2428.63     2444.35    185.74 o 
  -1  14   0     2026.39     1967.79    234.44 o 
   0  14   0      908.13      891.24    173.08 o 
   1  14   0        6.01       18.26     87.31 o 
 -10  15   0      845.61      890.32    121.32 o 
  -9  15   0     1584.28     1540.61    158.88 o 
  -8  15   0       94.12      190.51     75.65 o 
  -7  15   0       59.29       93.75    229.61 o 
  -6  15   0     2210.53     2126.70    178.97 o 
  -5  15   0     4023.19     4423.06    266.96 o 
  -4  15   0     2066.65     2138.27    183.00 o 
  -3  15   0      454.81      558.81     84.51 o 
  -2  15   0      335.94      253.23    108.88 o 
  -1  15   0     1956.81     2330.70    272.54 o 
  -8  16   0     1254.22     1288.34    145.86 o 
  -7  16   0      398.39      430.62     89.53 o 
  -6  16   0      717.43      665.68    110.35 o 
  -5  16   0      996.68      927.15    125.57 o 
  -4  16   0     1695.11     1404.29    243.98 o 
   3 -16   1     2141.30     2305.32    201.68 o 
   4 -16   1     1715.25     1591.09    193.85 o 
   5 -16   1      402.80      375.45     94.06 o 
   6 -16   1      204.59      238.85     79.44 o 
   7 -16   1      979.59     1021.99    130.48 o 
   8 -16   1     1497.64     1405.48    259.64 o 
   0 -15   1     1324.84     1117.76    199.92 o 
   1 -15   1      271.76      152.76     79.48 o 
   2 -15   1      205.07       23.37    140.68 o 
   3 -15   1     1429.90     1690.11    166.28 o 
   4 -15   1     1270.35     1586.67    258.05 o 
   5 -15   1      343.02      369.58    121.40 o 
   6 -15   1       10.29       34.53     57.54 o 
   7 -15   1      347.91      329.27     77.17 o 
   8 -15   1     2726.66     2358.25    275.33 o 
   9 -15   1     1357.65     1391.03    228.94 o 
  10 -15   1      580.19      703.11    111.37 o 
  -1 -14   1     1190.15     1087.42    192.22 o 
   0 -14   1     1234.32     1363.69    206.11 o 
   1 -14   1     1887.15     2238.31    254.47 o 
   2 -14   1       79.28      330.36    112.50 o 
   3 -14   1      104.88      124.44     83.13 o 
   4 -14   1     2252.46     2158.29    174.03 o 
   5 -14   1     3661.35     3454.22    216.49 o 
   6 -14   1      913.87      936.28    176.00 o 
   7 -14   1        0.36      -42.37     50.10 o 
   8 -14   1     1223.41     1282.04    134.40 o 
   9 -14   1     2242.84     1918.31    167.24 o 
  10 -14   1     1680.06     1809.39    138.94 o 
  11 -14   1     1258.87     1126.24    119.28 o 
  -3 -13   1     1020.49     1036.65    189.71 o 
  -2 -13   1      232.55      340.21    129.71 o 
  -1 -13   1        9.61      111.97     94.68 o 
   0 -13   1      726.43      687.95    151.65 o 
   1 -13   1     2645.78     2416.29    178.33 o 
   2 -13   1      659.66      838.87    154.06 o 
   3 -13   1       51.41       81.66     95.53 o 
   4 -13   1       73.39      171.00     92.14 o 
   5 -13   1     7782.11     8159.95    311.13 o 
   6 -13   1     1093.01     1227.30    212.66 o 
   7 -13   1     1183.22     1223.86    126.50 o 
   8 -13   1       23.62        4.04     46.98 o 
   9 -13   1     1658.19     1591.34    122.33 o 
  10 -13   1     1785.52     1915.48    147.27 o 
  11 -13   1     1976.19     1851.82    348.41 o 
  -4 -12   1      554.61      542.63    144.05 o 
  -3 -12   1      880.15      917.21    176.53 o 
  -2 -12   1      680.24      747.90    158.46 o 
  -1 -12   1       70.17      141.25     82.53 o 
   0 -12   1      254.49       51.12     82.30 o 
   1 -12   1      547.31      410.50    114.10 o 
   2 -12   1     2315.01     2663.46    252.41 o 
   3 -12   1     5010.07     4862.66    267.89 o 
   4 -12   1     1075.24     1039.04    112.80 o 
   5 -12   1     1537.39     1677.60    191.72 o 
   6 -12   1     2293.01     2326.55    164.56 o 
   7 -12   1     4578.27     4608.83    228.89 o 
   8 -12   1     1893.42     1826.67    158.68 o 
   9 -12   1       44.29       55.93     42.78 o 
  10 -12   1      413.42      377.84     66.60 o 
  11 -12   1     1633.43     1522.44    167.46 o 
  12 -12   1     1355.09     1449.75    157.40 o 
  -5 -11   1      734.81      686.65    152.77 o 
  -4 -11   1       56.08       76.48     84.99 o 
  -3 -11   1      992.21     1052.91    175.70 o 
  -2 -11   1     3354.41     3504.21    300.58 o 
  -1 -11   1      596.63      534.58    122.95 o 
   0 -11   1      770.30      750.41    114.66 o 
   1 -11   1      796.31      640.82    128.65 o 
   2 -11   1     5436.08     5787.13    342.03 o 
   3 -11   1      804.78     1022.68    111.27 o 
   4 -11   1     1189.76     1088.77    110.07 o 
   5 -11   1       19.35        1.18     50.38 o 
   6 -11   1      902.61      889.46    100.41 o 
   7 -11   1     2512.96     2513.42    137.68 o 
   8 -11   1     5593.00     5212.61    198.34 o 
   9 -11   1     1443.54     1510.28    141.91 o 
  10 -11   1      349.22      467.60     95.70 o 
  11 -11   1      130.28       43.29     52.38 o 
  12 -11   1     2432.78     2302.14    193.37 o 
  -6 -10   1      740.69      599.88    154.03 o 
  -5 -10   1     1027.80     1038.62    192.25 o 
  -4 -10   1      142.10      170.18    103.60 o 
  -3 -10   1     1085.64     1018.90    168.74 o 
  -2 -10   1     1654.39     1704.90    203.33 o 
  -1 -10   1     7625.24     7519.08    394.46 o 
   0 -10   1     3584.78     3971.15    283.93 o 
   1 -10   1      268.09      265.58     94.77 o 
   2 -10   1     1132.38      996.78    145.51 o 
   3 -10   1     5633.60     5423.79    392.87 o 
   4 -10   1     5875.14     5890.87    377.22 o 
   5 -10   1     1730.39     1707.57    178.97 o 
   6 -10   1      338.92      358.60     53.26 o 
   7 -10   1     1441.65     1367.15     99.95 o 
   8 -10   1     1790.06     2000.10    122.92 o 
   9 -10   1     3389.84     3381.86    231.55 o 
  10 -10   1     1356.68     1634.81    197.71 o 
  11 -10   1        2.75       17.13    114.67 o 
  12 -10   1     1080.18     1234.43    142.30 o 
  -7  -9   1       26.30      -41.57     94.25 o 
  -6  -9   1      812.50     1011.24    191.36 o 
  -5  -9   1     2318.02     2087.76    241.66 o 
  -4  -9   1     1474.17     1400.19    190.12 o 
  -3  -9   1     1475.56     1330.77    187.22 o 
  -2  -9   1      723.52      800.51    136.58 o 
  -1  -9   1     4274.42     4114.25    278.89 o 
   0  -9   1     8952.18     8526.16    386.46 o 
   1  -9   1     2598.11     2413.67    205.66 o 
   2  -9   1        9.24      -34.11     60.21 o 
   3  -9   1     4401.76     4621.35    130.93 o 
   4  -9   1     7551.40     7531.00    240.68 o 
   5  -9   1    14299.53    15198.67    285.87 o 
   6  -9   1     3952.18     3844.58    120.91 o 
   7  -9   1      549.82      550.64     64.91 o 
   8  -9   1      954.74      878.71     82.28 o 
   9  -9   1     4201.07     4327.01    492.81 o 
  10  -9   1     2854.62     2648.38    185.92 o 
  11  -9   1       42.84       90.77     94.53 o 
  12  -9   1       86.94      124.19     63.77 o 
  -8  -8   1      757.45      759.31    171.48 o 
  -7  -8   1      130.33      417.04    125.53 o 
  -6  -8   1       43.36       61.44     77.67 o 
  -5  -8   1      648.62      619.69    144.56 o 
  -4  -8   1     2981.60     2463.44    237.73 o 
  -3  -8   1     2055.28     2018.99    210.75 o 
  -2  -8   1     1560.69     1633.97    177.35 o 
  -1  -8   1      103.69       66.00     45.34 o 
   0  -8   1     3261.67     3252.22    224.79 o 
   1  -8   1     8090.52     9194.15    361.72 o 
   2  -8   1     3852.01     4048.98    119.67 o 
   3  -8   1        2.63       37.52     25.18 o 
   4  -8   1     3050.00     3009.80     94.27 o 
   5  -8   1     3802.94     3752.07     99.06 o 
   6  -8   1    10211.11     9978.80    176.86 o 
   7  -8   1     2779.06     2587.89    129.42 o 
   8  -8   1        9.48        5.52     44.18 o 
   9  -8   1     3381.84     3170.28    363.04 o 
  10  -8   1     6392.37     6717.00    383.95 o 
  11  -8   1     1155.49     1213.22    176.44 o 
  12  -8   1       41.06      150.46    101.34 o 
  -8  -7   1      871.00     1112.90    199.21 o 
  -7  -7   1      575.59      556.19    136.02 o 
  -6  -7   1      454.37      497.55    123.69 o 
  -5  -7   1     1112.06     1067.61    166.20 o 
  -4  -7   1      318.94      309.83     96.09 o 
  -3  -7   1     2876.99     2900.01    227.58 o 
  -2  -7   1     6416.47     6319.03    317.24 o 
  -1  -7   1     1459.94     1226.75     99.44 o 
   0  -7   1       67.92       46.82     62.65 o 
   1  -7   1    11859.37    12345.53    159.60 o 
   2  -7   1    14724.33    15153.77    231.59 o 
   3  -7   1     8903.36     9157.57    131.60 o 
   4  -7   1     2088.79     2100.52     71.52 o 
   5  -7   1       27.37       47.61     17.37 o 
   6  -7   1     8811.04     8541.02    202.73 o 
   7  -7   1     3213.31     3147.91    132.72 o 
   8  -7   1      222.69      273.18     81.44 o 
   9  -7   1       22.19       41.71     53.90 o 
  10  -7   1     4421.71     4432.74    313.73 o 
  11  -7   1     2391.45     2622.75    256.78 o 
  12  -7   1     1395.34     1351.85    198.89 o 
  -9  -6   1       50.84      246.87    115.94 o 
  -8  -6   1      491.48      443.32    121.96 o 
  -7  -6   1     1388.55     1351.44    191.54 o 
  -6  -6   1     3018.09     3034.63    263.11 o 
  -5  -6   1       10.50      -22.50     66.34 o 
  -4  -6   1     1733.02     1580.34    176.58 o 
  -3  -6   1     4038.34     4286.87    257.54 o 
  -2  -6   1    10223.16    10662.63    377.69 o 
  -1  -6   1     1051.42      809.84    108.91 o 
   0  -6   1     2086.31     2253.01    165.64 o 
   1  -6   1     3515.85     3555.99     91.08 o 
   2  -6   1     8725.78     8929.20    128.93 o 
   3  -6   1    11524.13    11152.35    134.46 o 
   4  -6   1     2224.51     2089.00     62.81 o 
   5  -6   1        0.61        1.98     26.84 o 
   6  -6   1     1054.06     1024.93     96.89 o 
   7  -6   1     5621.05     5605.99    290.33 o 
   8  -6   1     2662.24     2647.46    215.96 o 
   9  -6   1      499.12      789.99    135.44 o 
  10  -6   1      348.60      233.52     64.58 o 
  11  -6   1     1543.12     1518.62    148.06 o 
  12  -6   1     2687.67     2638.57    192.65 o 
 -10  -5   1     1413.96     1508.12    228.53 o 
  -9  -5   1      914.46      769.77    162.25 o 
  -8  -5   1      101.10      104.76     82.34 o 
  -7  -5   1      656.32      645.32    134.20 o 
  -6  -5   1     9328.52     9375.79    430.96 o 
  -5  -5   1     3703.51     4254.70    276.86 o 
  -4  -5   1     3073.55     3237.91    224.70 o 
  -3  -5   1     1888.21     2154.94    176.73 o 
  -2  -5   1    10856.55    11211.74    175.73 o 
  -1  -5   1     7605.53     7620.17    282.86 o 
   0  -5   1     9747.69    10150.70    301.96 o 
   1  -5   1      769.16      829.90     40.37 o 
   2  -5   1      192.06      174.41     20.01 o 
   3  -5   1    18787.76    18849.83    155.93 o 
   4  -5   1    11776.28    11771.76    233.96 o 
   5  -5   1     5405.06     5480.85    171.65 o 
   6  -5   1        4.19       25.86     51.99 o 
   7  -5   1     7484.09     7386.58    230.38 o 
   8  -5   1     5238.58     5437.40    211.71 o 
   9  -5   1     5769.41     5821.91    330.00 o 
  10  -5   1     1605.48     1747.79    199.09 o 
  11  -5   1        3.05      102.09     63.35 o 
  12  -5   1     1150.31     1115.34    186.87 o 
 -10  -4   1     1554.97     1623.09    225.17 o 
  -9  -4   1      600.57      547.99    127.93 o 
  -8  -4   1      557.50      851.81    154.93 o 
  -7  -4   1     1402.74     1391.77    176.55 o 
  -6  -4   1     3140.44     3333.20    251.54 o 
  -5  -4   1    12366.77    12534.35    445.27 o 
  -4  -4   1     7054.40     6949.92    189.08 o 
  -3  -4   1      142.80      102.06     31.83 o 
  -2  -4   1    13018.24    13747.17    194.05 o 
  -1  -4   1    18202.15    18043.48    348.88 o 
   0  -4   1    12646.44    12727.82    214.82 o 
   1  -4   1     5285.75     5534.44    109.11 o 
   2  -4   1      167.42      193.68     20.90 o 
   3  -4   1     3022.89     2980.44     67.14 o 
   4  -4   1     2257.94     2142.14     98.52 o 
   5  -4   1    12844.19    12889.97    257.19 o 
   6  -4   1      524.16      533.89     88.63 o 
   7  -4   1      337.07      359.56     24.61 o 
   8  -4   1     1701.94     1748.30    171.98 o 
   9  -4   1     5203.91     5031.16    313.66 o 
  10  -4   1     3556.10     3780.50    288.25 o 
  11  -4   1      812.88     1443.03    199.87 o 
  12  -4   1        8.04      -37.31     82.47 o 
 -11  -3   1       42.43      -77.77     83.63 o 
 -10  -3   1      336.52      304.26    118.22 o 
  -9  -3   1     1703.14     1655.60    211.14 o 
  -8  -3   1     3311.47     3549.95    280.39 o 
  -7  -3   1     1529.38     1677.55    183.83 o 
  -6  -3   1     1047.66      894.33    129.11 o 
  -5  -3   1     4182.34     4111.60    212.80 o 
  -4  -3   1     7248.26     7258.97    188.31 o 
  -3  -3   1     2393.26     2352.46     96.76 o 
  -2  -3   1      115.36      141.84     28.64 o 
  -1  -3   1      928.70      983.15     60.20 o 
   0  -3   1     4010.49     4381.64    155.96 o 
   1  -3   1     5677.14     5861.68     83.66 o 
   2  -3   1      195.96      157.48     20.38 o 
   3  -3   1     2004.98     2104.99     63.81 o 
   4  -3   1    11197.68    11514.07    309.26 o 
   5  -3   1    13039.34    12962.87    489.78 o 
   6  -3   1     5796.93     5835.78    135.25 o 
   7  -3   1     1035.04     1032.03     66.47 o 
   8  -3   1      305.56      333.57     95.02 o 
   9  -3   1     2846.51     2420.74    224.53 o 
  10  -3   1     3040.77     3099.97    273.76 o 
  11  -3   1     1698.91     1861.92    229.39 o 
  12  -3   1      121.81       96.66     87.41 o 
 -11  -2   1      606.54      747.27    158.69 o 
 -10  -2   1       12.36       72.45     79.95 o 
  -9  -2   1      387.30      217.42     98.39 o 
  -8  -2   1     4314.29     3677.12    273.38 o 
  -7  -2   1     1674.89     1622.87    175.19 o 
  -6  -2   1     1708.06     1703.07    113.65 o 
  -5  -2   1     4062.02     4270.83    158.08 o 
  -4  -2   1     5118.43     5088.92    152.31 o 
  -3  -2   1     9042.96     8832.09    175.65 o 
  -2  -2   1     2283.01     2226.89     64.16 o 
  -1  -2   1     1413.86     1541.15     60.97 o 
   0  -2   1     9057.62     9846.60    149.50 o 
   1  -2   1     4319.49     4550.29     85.40 o 
   2  -2   1    48923.28    49793.22    207.67 o 
   3  -2   1     3307.32     3599.59     60.81 o 
   4  -2   1        0.64        9.93     16.52 o 
   5  -2   1     9069.50     9090.57    281.29 o 
   6  -2   1     7027.00     6816.88    170.72 o 
   7  -2   1     3197.06     3042.33    219.79 o 
   8  -2   1      712.22      752.71    126.27 o 
   9  -2   1        5.42       11.03     57.17 o 
  10  -2   1      426.48      509.17    121.33 o 
  11  -2   1      557.38      766.36    165.36 o 
  12  -2   1     1104.42     1245.09    203.46 o 
 -11  -1   1     1324.96     1357.60    201.37 o 
 -10  -1   1      969.34     1213.91    183.56 o 
  -9  -1   1        4.67       42.21     76.60 o 
  -8  -1   1     2374.53     2474.36    218.17 o 
  -7  -1   1     5711.22     5784.52    348.08 o 
  -6  -1   1     2893.78     2842.82    138.98 o 
  -5  -1   1     3148.82     3326.98    183.20 o 
  -4  -1   1       44.60       23.18     28.39 o 
  -3  -1   1     3753.18     3786.26     90.48 o 
  -2  -1   1    17232.21    17649.38    158.61 o 
   2  -1   1      527.80      529.91     27.31 o 
   3  -1   1    23047.09    23087.07    180.03 o 
   4  -1   1     1451.71     1386.55     69.65 o 
   5  -1   1      650.13      698.14     59.03 o 
   6  -1   1     1473.10     1527.53    149.65 o 
   7  -1   1     6010.74     6015.64    312.28 o 
   8  -1   1     3576.88     3220.04    247.55 o 
   9  -1   1      193.02      301.75     95.95 o 
  10  -1   1       22.99      -40.13     70.32 o 
  11  -1   1      779.24      974.27    180.39 o 
 -12   0   1      371.35      363.60    140.29 o 
 -11   0   1     1275.44     1226.37    184.35 o 
 -10   0   1     3600.18     3314.20    276.81 o 
  -9   0   1      874.57     1128.17    157.38 o 
  -8   0   1      197.83      308.34     90.18 o 
  -7   0   1     1936.67     2133.32    150.93 o 
  -6   0   1     5036.50     5060.86    220.94 o 
  -5   0   1     9952.53    10410.58    227.26 o 
  -4   0   1     1623.49     1583.86     65.52 o 
  -3   0   1     1373.46     1493.70     74.41 o 
  -2   0   1    12290.06    13026.07    117.96 o 
   1   0   1      230.17      253.65     23.27 o 
   2   0   1    14535.68    14799.34    155.24 o 
   3   0   1    13187.10    13108.03    170.97 o 
   4   0   1      191.10       83.81     30.12 o 
   5   0   1     1237.13      986.24    119.72 o 
   6   0   1        5.06       70.49     68.04 o 
   7   0   1      582.29      532.75    106.68 o 
   8   0   1     3167.25     3060.55    248.68 o 
   9   0   1     1684.64     1616.05    198.24 o 
  10   0   1      287.44      566.08    142.36 o 
  11   0   1       60.50       58.56     85.51 o 
 -12   1   1       46.99       36.31     78.19 o 
 -11   1   1      207.99      168.42     83.22 o 
 -10   1   1     4407.50     4591.74    311.51 o 
  -9   1   1     1789.68     1848.05    185.54 o 
  -8   1   1      887.81      834.78     90.28 o 
  -7   1   1      430.69      328.49     98.25 o 
  -6   1   1       30.14       19.74     42.82 o 
  -5   1   1     5208.32     5392.80    160.15 o 
  -4   1   1     4210.77     4142.33     97.16 o 
  -3   1   1     3789.70     3950.65     78.19 o 
  -2   1   1     1048.11     1032.62     30.60 o 
   1   1   1       61.52       80.50     22.59 o 
   2   1   1      281.95      295.77     26.51 o 
   3   1   1     6210.82     6482.14    130.40 o 
   4   1   1    12548.59    12704.83    375.03 o 
   5   1   1    10050.07     9962.98    368.34 o 
   6   1   1     4127.58     4440.31    270.87 o 
   7   1   1      114.72      176.02     75.20 o 
   8   1   1     1238.54      994.31    151.23 o 
   9   1   1     2333.05     2152.67    234.11 o 
  10   1   1     2208.50     2481.06    269.98 o 
  11   1   1       36.32       92.08     85.95 o 
 -12   2   1      288.59      422.64    115.08 o 
 -11   2   1       22.73       -9.21     68.78 o 
 -10   2   1     2903.73     3116.48    250.79 o 
  -9   2   1     4487.49     4362.21    273.75 o 
  -8   2   1     7438.52     7475.44    246.71 o 
  -7   2   1       34.83       53.22     38.87 o 
  -6   2   1     1575.48     1892.67    147.31 o 
  -5   2   1     8445.93     8245.91    191.38 o 
  -4   2   1     2677.14     2505.50     58.83 o 
  -3   2   1      667.42      749.84     21.15 o 
  -2   2   1     3981.95     3925.28     49.09 o 
  -1   2   1     6098.66     6062.62     79.50 o 
   0   2   1    13816.43    14349.74    143.85 o 
   1   2   1      271.35      260.75     31.29 o 
   2   2   1     5544.98     5634.23    134.68 o 
   3   2   1        2.45        7.34     27.23 o 
   4   2   1      979.11     1060.61    124.70 o 
   5   2   1     7751.32     7898.77    341.56 o 
   6   2   1     5937.67     5425.24    308.39 o 
   7   2   1     1315.98     1214.50    164.51 o 
   8   2   1      109.09       49.96     61.03 o 
   9   2   1     1669.54     1663.36    216.47 o 
  10   2   1     4059.70     3904.74    343.35 o 
 -13   3   1     2314.86     2419.31    264.19 o 
 -12   3   1     1108.47     1254.11    179.59 o 
 -11   3   1      995.97      929.80    146.88 o 
 -10   3   1       29.68      -25.37     66.30 o 
  -9   3   1      701.20      542.43    106.76 o 
  -8   3   1     3407.06     3322.99    327.41 o 
  -7   3   1     1342.20     1327.03     68.00 o 
  -6   3   1       43.29       35.03     18.33 o 
  -5   3   1     1212.37     1250.37     51.21 o 
  -4   3   1     2018.12     2006.20     40.37 o 
  -3   3   1     1079.46     1034.57     26.07 o 
  -2   3   1     4084.00     4083.71     52.39 o 
  -1   3   1    12847.95    13544.12    130.41 o 
   0   3   1      874.76      989.57     49.61 o 
   1   3   1     5489.78     5429.73    204.43 o 
   2   3   1    12323.70    12218.27    203.17 o 
   3   3   1     3919.02     3854.85    133.54 o 
   4   3   1       71.04       78.45     70.14 o 
   5   3   1      265.05      371.96     97.80 o 
   6   3   1     1530.03     1485.64    177.04 o 
   7   3   1     2374.45     2131.27    228.16 o 
   8   3   1     1211.06     1356.33    194.63 o 
   9   3   1      189.46      352.44    140.71 o 
  10   3   1     1223.83     1750.51    247.18 o 
 -13   4   1      331.98      387.68    120.89 o 
 -12   4   1     2866.50     2912.47    266.29 o 
 -11   4   1     3664.96     3493.42    270.77 o 
 -10   4   1     3038.76     3013.04    236.97 o 
  -9   4   1      581.78      644.64     65.44 o 
  -8   4   1      607.57      526.47     49.76 o 
  -7   4   1      980.43      960.14     53.52 o 
  -6   4   1     1148.91     1103.85     47.46 o 
  -5   4   1      479.30      542.01     29.14 o 
  -4   4   1     3976.89     4150.51     60.47 o 
  -3   4   1     5607.97     5520.50     68.92 o 
  -2   4   1     6869.38     7002.09     77.08 o 
  -1   4   1     1287.18     1279.42     49.54 o 
   0   4   1     2026.23     2083.55    130.59 o 
   1   4   1     3965.11     4036.25     97.33 o 
   2   4   1     3746.06     3505.73    164.41 o 
   3   4   1     6420.64     6082.16    169.60 o 
   4   4   1     1061.00     1137.32    139.44 o 
   5   4   1       93.37      196.63     81.31 o 
   6   4   1     2266.69     2599.56    239.13 o 
   7   4   1     3034.79     3231.71    283.17 o 
   8   4   1     1701.83     1801.41    230.01 o 
   9   4   1      255.88      443.73    136.18 o 
 -13   5   1      115.96      132.03    142.64 o 
 -12   5   1      212.15      239.53     88.11 o 
 -11   5   1      520.83      548.30    109.20 o 
 -10   5   1     1995.98     1999.41    176.70 o 
  -9   5   1       64.09       73.61     37.28 o 
  -8   5   1        1.13       12.87     14.17 o 
  -7   5   1      167.10      164.77     26.39 o 
  -6   5   1     8685.79     8746.59    123.23 o 
  -5   5   1     7679.15     7689.93     96.21 o 
  -4   5   1     1133.25     1142.30     36.41 o 
  -3   5   1       77.82       85.89     16.27 o 
  -2   5   1     6165.45     5945.28     89.17 o 
  -1   5   1    17955.66    17656.38    289.59 o 
   0   5   1     4791.86     4945.48    219.03 o 
   1   5   1      170.34      170.79     23.59 o 
   2   5   1     2588.40     2521.68     95.39 o 
   3   5   1     3094.17     3093.50    122.39 o 
   4   5   1     3058.33     2935.60    231.13 o 
   5   5   1     1601.13     1591.81    182.19 o 
   6   5   1      197.07      307.99    104.88 o 
   7   5   1      468.53      554.33    140.57 o 
   8   5   1      674.82      818.89    167.68 o 
   9   5   1      983.44     1094.78    203.95 o 
 -13   6   1     1369.11     1345.20    134.86 o 
 -12   6   1       87.50       82.63     54.09 o 
 -11   6   1       78.65       56.92     71.19 o 
 -10   6   1      262.71      473.65    100.21 o 
  -9   6   1     1961.67     2182.46    120.81 o 
  -8   6   1     1084.09     1064.36     56.43 o 
  -7   6   1       47.45       69.27     23.49 o 
  -6   6   1     8449.93     8818.18    142.31 o 
  -5   6   1    12284.99    12477.35    139.39 o 
  -4   6   1    15077.86    15363.69    148.48 o 
  -3   6   1     1417.47     1460.78     57.04 o 
  -2   6   1     5924.16     5904.66    127.56 o 
  -1   6   1     4236.01     3866.82    205.42 o 
   0   6   1     4572.96     4045.55    218.39 o 
   1   6   1     3187.24     2998.17    201.34 o 
   2   6   1      141.36      171.19     60.26 o 
   3   6   1      600.91      348.47     94.30 o 
   4   6   1     6430.17     6319.59    352.96 o 
   5   6   1     7488.28     6887.70    391.26 o 
   6   6   1      436.76      478.29    121.14 o 
   7   6   1      111.63      158.28     94.26 o 
   8   6   1      810.96     1022.88    193.96 o 
 -13   7   1     1121.24     1177.03    133.82 o 
 -12   7   1      541.27      639.44    117.18 o 
 -11   7   1       78.40       47.68     46.53 o 
 -10   7   1     1444.47     1441.17    126.63 o 
  -9   7   1     1277.34     1381.73    116.60 o 
  -8   7   1     3121.62     3094.05     87.44 o 
  -7   7   1     1083.24     1041.01     41.10 o 
  -6   7   1      422.30      451.81     30.12 o 
  -5   7   1     2138.54     1997.70     59.10 o 
  -4   7   1    12180.72    12084.52    255.71 o 
  -3   7   1     2916.12     2860.46     94.04 o 
  -2   7   1      246.25      256.68     30.71 o 
  -1   7   1     2983.75     2845.25    193.29 o 
   0   7   1     4449.65     4367.91    241.42 o 
   1   7   1     6374.92     6063.32    302.55 o 
   2   7   1     4236.23     4034.03    264.06 o 
   3   7   1       14.35       35.81     53.62 o 
   4   7   1      122.18      353.56    110.31 o 
   5   7   1     1826.55     1843.48    219.15 o 
   6   7   1     2134.10     2236.87    249.81 o 
   7   7   1       21.35      -88.26     88.26 o 
 -13   8   1      145.09      234.70     70.91 o 
 -12   8   1     2024.57     2136.37    169.14 o 
 -11   8   1      123.53      122.99     55.18 o 
 -10   8   1       56.11       61.48     47.56 o 
  -9   8   1      787.13      785.45    153.80 o 
  -8   8   1     4043.13     3826.73    101.61 o 
  -7   8   1     4015.24     4039.52     85.35 o 
  -6   8   1       10.10        0.84     17.81 o 
  -5   8   1      221.67      246.07     42.30 o 
  -4   8   1     1287.60     1223.32     70.92 o 
  -3   8   1     4346.55     4101.24    172.74 o 
  -2   8   1     2714.08     2357.84    184.85 o 
  -1   8   1      529.55      510.47    114.48 o 
   0   8   1       66.44       71.34     61.70 o 
   1   8   1     4899.77     4701.25    285.48 o 
   2   8   1     2697.99     2656.99    227.49 o 
   3   8   1     2437.78     2662.25    254.67 o 
   4   8   1       97.22      120.94     89.72 o 
   5   8   1     1533.18     1665.23    215.64 o 
   6   8   1     1648.81     1908.40    244.74 o 
   7   8   1      960.52     1053.52    202.22 o 
 -13   9   1       35.36      179.75    103.06 o 
 -12   9   1     2343.29     2244.90    183.39 o 
 -11   9   1     1882.84     1969.76    157.18 o 
 -10   9   1      642.33      773.44     99.13 o 
  -9   9   1       30.17      -13.23     40.31 o 
  -8   9   1     3257.87     3103.04    142.64 o 
  -7   9   1     2682.49     2695.09    128.67 o 
  -6   9   1     3558.52     3457.43    166.98 o 
  -5   9   1      705.90      584.92     98.02 o 
  -4   9   1       24.99       45.35     41.81 o 
  -3   9   1      749.16      814.85    133.91 o 
  -2   9   1     2746.27     2492.42    200.45 o 
  -1   9   1     3995.83     4060.11    394.27 o 
   0   9   1       12.91      -13.38     65.29 o 
   1   9   1      110.07      135.62     88.25 o 
   2   9   1     4791.33     4669.28    319.01 o 
   3   9   1     1342.47     1452.72    193.64 o 
   4   9   1        9.36       -9.75     74.62 o 
   5   9   1      249.07      247.00    117.66 o 
   6   9   1     1272.43     1596.75    237.59 o 
 -13  10   1      195.99      223.80    110.98 o 
 -12  10   1       65.17      181.37     74.75 o 
 -11  10   1      898.05      842.49    215.16 o 
 -10  10   1     3278.49     3284.46    162.79 o 
  -9  10   1     1281.79     1169.39     96.17 o 
  -8  10   1       25.72       72.26     41.52 o 
  -7  10   1     1368.51     1254.25    111.76 o 
  -6  10   1     2761.03     2588.61    155.39 o 
  -5  10   1     2931.51     3078.94    170.71 o 
  -4  10   1     1454.03     1586.65    127.08 o 
  -3  10   1      132.32      224.28     67.44 o 
  -2  10   1     2792.47     2856.69    229.77 o 
  -1  10   1     3245.99     2844.33    231.55 o 
   0  10   1     4875.38     5191.13    322.98 o 
   1  10   1      305.04      231.05     93.15 o 
   2  10   1      778.52      840.77    161.78 o 
   3  10   1     2250.31     2036.07    233.61 o 
   4  10   1     1864.00     1840.81    236.05 o 
   5  10   1      490.48      434.25    129.33 o 
 -12  11   1        5.38        6.67     50.62 o 
 -11  11   1      892.56      765.93    104.68 o 
 -10  11   1     3762.00     3815.33    178.88 o 
  -9  11   1     4661.11     4648.94    191.60 o 
  -8  11   1     1575.15     1432.63    186.51 o 
  -7  11   1        5.36       46.50    122.23 o 
  -6  11   1     1982.46     1923.35    141.44 o 
  -5  11   1     2531.41     2591.94    206.35 o 
  -4  11   1     1460.10     1371.72    125.58 o 
  -3  11   1        2.44      -30.83     43.05 o 
  -2  11   1      364.12      392.16     89.72 o 
  -1  11   1     4326.26     3798.01    280.23 o 
   0  11   1     3636.93     3939.78    297.23 o 
   1  11   1      532.34      699.90    139.75 o 
   2  11   1        1.51      -86.97     95.95 o 
   3  11   1      826.14      743.41    155.62 o 
   4  11   1     1436.15     1636.64    230.67 o 
 -12  12   1      873.29      945.31    198.74 o 
 -11  12   1       34.44       57.49     43.91 o 
 -10  12   1      911.70     1044.68    101.35 o 
  -9  12   1     3358.21     3499.23    204.70 o 
  -8  12   1     2686.36     2879.76    237.47 o 
  -7  12   1      592.29      783.25     98.47 o 
  -6  12   1       60.12       68.94     51.39 o 
  -5  12   1     1644.58     1568.21    135.54 o 
  -4  12   1     2226.58     2205.86    233.37 o 
  -3  12   1     1764.28     1770.07    147.85 o 
  -2  12   1      115.86       97.04     66.09 o 
  -1  12   1     1100.73     1036.15    165.08 o 
   0  12   1      950.62      899.40    159.67 o 
   1  12   1     1306.40     1333.71    193.48 o 
   2  12   1      466.68      573.86    150.03 o 
   3  12   1       26.04      -96.96    103.45 o 
 -12  13   1     2236.56     2506.63    309.58 o 
 -11  13   1     1139.25     1103.11    139.14 o 
 -10  13   1       57.90      158.98     69.48 o 
  -9  13   1      603.71      611.42     97.67 o 
  -8  13   1     1856.95     1889.60    156.04 o 
  -7  13   1     1148.88     1264.08    247.54 o 
  -6  13   1       73.93       96.13    107.43 o 
  -5  13   1     2957.08     2547.97    348.92 o 
  -4  13   1     3271.68     3223.30    438.42 o 
  -3  13   1     2455.71     2794.98    426.50 o 
  -2  13   1      967.89     1122.78    173.70 o 
  -1  13   1       61.78       55.03     84.39 o 
   0  13   1      535.33      331.74    102.43 o 
   1  13   1     1415.42     1409.49    205.70 o 
   2  13   1      850.61     1286.44    218.88 o 
 -11  14   1      931.79      963.28    184.03 o 
 -10  14   1      531.25      553.77    115.47 o 
  -9  14   1       13.77       10.49    114.34 o 
  -8  14   1      690.92      742.09    107.96 o 
  -7  14   1      856.67     1029.60    121.14 o 
  -6  14   1     3664.39     3585.87    219.69 o 
  -5  14   1      612.38      701.42    257.30 o 
  -4  14   1      136.20      107.44     53.54 o 
  -3  14   1     1003.09     1046.79    103.18 o 
  -2  14   1     2326.68     2502.11    266.13 o 
  -1  14   1      245.20      185.83    106.12 o 
   0  14   1        0.28       14.18     79.92 o 
 -10  15   1     1013.56     1000.07    192.40 o 
  -9  15   1      354.75      256.90    101.61 o 
  -8  15   1       65.15      187.89     68.75 o 
  -7  15   1      286.32      287.39     73.51 o 
  -6  15   1     1809.19     1807.11    164.96 o 
  -5  15   1     1831.96     1860.17    230.39 o 
  -4  15   1      253.66      244.88     62.53 o 
  -3  15   1      158.60      248.72    101.91 o 
  -2  15   1     1204.65     1154.04    247.43 o 
  -7  16   1       40.93       -9.86    130.97 o 
  -6  16   1      561.77      492.92     87.93 o 
  -5  16   1     1003.16      927.81    144.78 o 
   2 -16   2     1969.19     2423.57    278.87 o 
   3 -16   2     1369.11     1408.52    173.10 o 
   4 -16   2      119.98       53.08     97.72 o 
   5 -16   2      168.40      164.78    135.55 o 
   6 -16   2     1038.85     1016.65    150.48 o 
   7 -16   2      922.03     1016.60    236.08 o 
   8 -16   2      951.26     1020.19    133.43 o 
   0 -15   2       79.19      184.91     98.92 o 
   1 -15   2       14.76       53.34     74.05 o 
   2 -15   2      731.30      801.31    158.92 o 
   3 -15   2      872.60      906.52    337.07 o 
   4 -15   2      358.12      541.66    117.51 o 
   5 -15   2       89.24      357.61     87.57 o 
   6 -15   2       45.19      -16.32     94.97 o 
   7 -15   2     2862.04     2678.20    199.92 o 
   8 -15   2     3035.07     2779.38    205.50 o 
   9 -15   2     1438.28     1215.91    136.84 o 
  -2 -14   2      914.08     1007.87    194.86 o 
  -1 -14   2     1821.94     2039.36    257.67 o 
   0 -14   2     1855.54     1991.93    245.22 o 
   1 -14   2      252.13      248.51    105.31 o 
   2 -14   2      116.74       29.26     67.81 o 
   3 -14   2      656.14      848.10    111.46 o 
   4 -14   2     3410.49     3414.99    216.74 o 
   5 -14   2     1478.37     1426.53    161.79 o 
   6 -14   2      237.88      145.72    196.45 o 
   7 -14   2     1413.57     1491.01    145.23 o 
   8 -14   2     3284.66     3266.53    211.38 o 
   9 -14   2     2032.73     1987.36    187.70 o 
  10 -14   2      515.45      534.32     83.20 o 
  -3 -13   2       26.94      -90.20     90.20 o 
  -2 -13   2       21.38      127.56     94.79 o 
  -1 -13   2      459.95      301.53    111.88 o 
   0 -13   2     2018.08     1974.52    194.56 o 
   1 -13   2      370.26      267.48     96.02 o 
   2 -13   2     1013.93     1127.73    177.63 o 
   3 -13   2      894.88      955.47    114.29 o 
   4 -13   2     5889.51     5927.36    267.29 o 
   5 -13   2     2607.49     2564.51    176.55 o 
   6 -13   2     2548.95     2577.00    180.26 o 
   7 -13   2       54.59       96.72     95.56 o 
   8 -13   2     1533.25     1696.85    175.49 o 
   9 -13   2     1267.88     1283.84    114.37 o 
  10 -13   2     2103.63     1958.92    140.36 o 
  11 -13   2      377.06      434.08    138.66 o 
  -4 -12   2      845.34      659.33    151.87 o 
  -3 -12   2     1356.97     1649.73    229.96 o 
  -2 -12   2       95.52      128.70    111.14 o 
  -1 -12   2       16.66       25.94     72.36 o 
   0 -12   2      556.94      634.35    147.90 o 
   1 -12   2     3766.39     3696.24    292.80 o 
   2 -12   2     1294.14     1322.52    187.03 o 
   3 -12   2     2722.39     2820.04    177.71 o 
   4 -12   2     1413.89     1725.51    142.50 o 
   5 -12   2     5456.37     5261.59    238.77 o 
   6 -12   2     2728.90     2937.20    183.08 o 
   7 -12   2      256.72      305.29     61.53 o 
   8 -12   2        5.74      -41.69     41.69 o 
   9 -12   2     1094.89     1037.55    100.01 o 
  10 -12   2     1097.43     1099.92    134.66 o 
  11 -12   2     1562.80     1694.91    167.11 o 
  -5 -11   2      129.64      -11.70     98.69 o 
  -4 -11   2     1009.26     1041.83    186.46 o 
  -3 -11   2     2305.18     2014.24    237.11 o 
  -2 -11   2      965.05     1026.27    169.54 o 
  -1 -11   2     1820.15     1748.36    208.02 o 
   0 -11   2     1900.57     1690.47    196.43 o 
   1 -11   2     2039.86     2302.91    225.72 o 
   2 -11   2     4450.05     4274.75    298.91 o 
   3 -11   2     2409.16     2381.06    158.79 o 
   4 -11   2      409.93      416.70    107.70 o 
   5 -11   2     2381.38     2443.24    156.86 o 
   6 -11   2     1910.79     1786.96    144.53 o 
   7 -11   2     3686.24     3683.79    165.13 o 
   8 -11   2      548.50      553.25     71.93 o 
   9 -11   2       99.68       69.75     42.54 o 
  10 -11   2      749.56      919.10    195.43 o 
  11 -11   2     1874.82     1914.11    176.05 o 
  12 -11   2     1544.30     1384.68    224.19 o 
  -6 -10   2     1865.14     2045.55    259.44 o 
  -5 -10   2     1113.03     1108.38    187.86 o 
  -4 -10   2       11.08      148.10     98.64 o 
  -3 -10   2     1864.18     1562.64    204.90 o 
  -2 -10   2     7829.45     7654.64    408.63 o 
  -1 -10   2     3862.24     3272.58    185.18 o 
   0 -10   2     1818.10     1455.58    175.21 o 
   1 -10   2      311.16      320.79    101.19 o 
   2 -10   2     5129.38     4942.02    161.40 o 
   3 -10   2     4639.39     4754.60    205.14 o 
   4 -10   2      942.40      805.26    139.43 o 
   5 -10   2        9.59      -32.73     43.14 o 
   6 -10   2      226.79      291.28     55.64 o 
   7 -10   2     2347.99     2202.20    124.22 o 
   8 -10   2     3165.40     3109.19    150.68 o 
   9 -10   2      942.45      891.23    115.85 o 
  10 -10   2       29.54       79.09     53.65 o 
  11 -10   2     1626.22     1641.21    160.67 o 
  12 -10   2     1952.44     1933.02    181.29 o 
  -7  -9   2      458.09      248.35    108.99 o 
  -6  -9   2     1710.56     1946.72    244.50 o 
  -5  -9   2     2421.04     2300.04    248.47 o 
  -4  -9   2     1090.77      874.14    152.08 o 
  -3  -9   2        5.88      -71.75     77.55 o 
  -2  -9   2     1623.29     1711.70    187.33 o 
  -1  -9   2     5314.94     4434.57    285.19 o 
   0  -9   2     4331.37     4487.59    278.40 o 
   1  -9   2       47.03       60.80     19.98 o 
   2  -9   2     4836.57     4623.31    141.68 o 
   3  -9   2     7139.68     7003.10    231.61 o 
   4  -9   2     7451.80     7591.59    197.72 o 
   5  -9   2     5125.02     5218.93    123.48 o 
   6  -9   2      467.33      483.66     59.88 o 
   7  -9   2     2573.09     2536.56    128.52 o 
   8  -9   2     4545.09     4566.13    177.64 o 
   9  -9   2     1455.17     1499.64    139.12 o 
  10  -9   2      217.10      131.78     66.06 o 
  11  -9   2      365.80      354.11    110.35 o 
  12  -9   2     1231.98     1134.78    192.89 o 
  -8  -8   2      595.50      590.01    150.87 o 
  -7  -8   2        3.96       76.98     91.68 o 
  -6  -8   2      601.89      563.70    129.88 o 
  -5  -8   2     3310.88     3358.74    280.89 o 
  -4  -8   2     2713.04     2386.11    227.43 o 
  -3  -8   2     1259.15     1326.48    165.01 o 
  -2  -8   2        2.58      -67.55     67.55 o 
  -1  -8   2     6693.57     6494.94    324.65 o 
   0  -8   2     6363.18     7134.51    328.36 o 
   1  -8   2     1896.88     1824.54     76.67 o 
   2  -8   2      626.67      644.98     56.65 o 
   3  -8   2      677.02      671.50     60.19 o 
   4  -8   2     5098.86     5149.33    118.30 o 
   5  -8   2     6503.74     6196.52    118.06 o 
   6  -8   2     2260.49     2176.14    111.33 o 
   7  -8   2      223.13      308.71     54.34 o 
   8  -8   2     3030.48     3113.01    250.18 o 
   9  -8   2     8722.52     8072.86    417.38 o 
  10  -8   2     4702.99     4509.75    326.91 o 
  11  -8   2       37.85      -42.47     69.38 o 
  12  -8   2       26.18      -63.43     85.28 o 
  -9  -7   2     1127.47     1525.02    233.39 o 
  -8  -7   2     1687.09     1904.08    235.50 o 
  -7  -7   2      544.00      506.79    128.39 o 
  -6  -7   2      100.31       28.59     62.52 o 
  -5  -7   2      654.29      932.11    152.77 o 
  -4  -7   2     3044.54     2759.51    237.64 o 
  -3  -7   2     2806.13     2754.53    104.42 o 
  -2  -7   2      994.94      995.59     52.32 o 
  -1  -7   2       82.20       67.59     14.39 o 
   0  -7   2     2869.96     3238.95    211.79 o 
   1  -7   2     5684.63     5620.71    271.69 o 
   2  -7   2     4395.00     4496.06    138.49 o 
   3  -7   2       36.26       25.34     21.48 o 
   4  -7   2     1114.29     1006.29     48.18 o 
   5  -7   2     7560.02     7518.32    184.17 o 
   6  -7   2     5028.58     4905.70    186.58 o 
   7  -7   2      366.72      581.56    115.09 o 
   8  -7   2      828.62      791.89    135.64 o 
   9  -7   2     4824.67     5154.11    328.60 o 
  10  -7   2     4259.55     3686.05    293.74 o 
  11  -7   2      893.71      941.71    161.67 o 
  12  -7   2      136.78      159.23     93.22 o 
  -9  -6   2      270.70      391.87    134.50 o 
  -8  -6   2     1849.53     2242.78    250.62 o 
  -7  -6   2     1436.57     1354.06    180.09 o 
  -6  -6   2      228.68      280.87     97.53 o 
  -5  -6   2        5.26       41.68     59.14 o 
  -4  -6   2     2100.94     2245.03    109.78 o 
  -3  -6   2     3929.83     4215.31    131.14 o 
  -2  -6   2     1110.71      900.00     48.23 o 
  -1  -6   2      501.40      510.61     92.30 o 
   0  -6   2     2416.62     2444.99    157.88 o 
   1  -6   2     9740.00     9734.12    322.45 o 
   2  -6   2     9971.23     9884.96    177.46 o 
   3  -6   2      184.67      129.35     32.98 o 
   4  -6   2        1.95       26.85     21.00 o 
   5  -6   2     2285.69     2217.23    116.91 o 
   6  -6   2     5592.44     5309.65    282.66 o 
   7  -6   2     6548.33     6124.11    319.59 o 
   8  -6   2     3039.10     3011.19    244.50 o 
   9  -6   2      809.04      561.63    121.56 o 
  10  -6   2      676.13      666.12     98.28 o 
  11  -6   2     1868.81     2007.21    162.66 o 
  12  -6   2     1294.56     1357.49    144.95 o 
 -10  -5   2      642.59      611.95    143.09 o 
  -9  -5   2      174.68      442.41    124.89 o 
  -8  -5   2      775.44      791.05    149.36 o 
  -7  -5   2    10230.07    10312.85    467.33 o 
  -6  -5   2     5396.79     5467.18    203.11 o 
  -5  -5   2     1662.35     1856.53    110.52 o 
  -4  -5   2      176.01      213.47     41.91 o 
  -3  -5   2     1573.14     1319.27     74.89 o 
  -2  -5   2     5073.37     4646.26    231.76 o 
  -1  -5   2     2502.28     2206.19    152.41 o 
   0  -5   2     1780.43     2087.78    100.67 o 
   1  -5   2     1153.30     1094.34     55.69 o 
   2  -5   2     7324.97     7404.39    141.00 o 
   3  -5   2     8677.89     8536.19    152.34 o 
   4  -5   2     3582.40     3390.59    127.56 o 
   5  -5   2      114.18       95.81     59.00 o 
   6  -5   2     3111.71     3283.09    221.07 o 
   7  -5   2     1053.99     1014.58     97.00 o 
   8  -5   2     2463.94     2433.31    211.84 o 
   9  -5   2      649.74      782.79    136.45 o 
  10  -5   2       22.05       98.44     78.01 o 
  11  -5   2     1035.95     1004.47    173.10 o 
  12  -5   2     1516.87     1841.48    242.91 o 
 -10  -4   2     1639.10     1467.91    216.16 o 
  -9  -4   2      631.85      479.22    124.02 o 
  -8  -4   2      350.96      203.61     86.97 o 
  -7  -4   2     1721.22     1813.62    126.11 o 
  -6  -4   2     2363.25     2229.92    131.00 o 
  -5  -4   2     3159.47     3176.03    196.69 o 
  -4  -4   2     3406.53     3464.45    159.93 o 
  -3  -4   2    13741.74    14331.81    348.86 o 
  -2  -4   2     7221.18     7301.75    256.60 o 
  -1  -4   2     8585.42     9035.46    268.22 o 
   0  -4   2      164.12      161.96     25.07 o 
   1  -4   2     1202.89     1221.16     67.98 o 
   2  -4   2     2877.55     2804.40     68.55 o 
   3  -4   2     7054.71     6828.49    126.49 o 
   4  -4   2    13372.54    13598.21    376.43 o 
   5  -4   2       85.51      111.38     53.61 o 
   6  -4   2     2109.44     1985.34    202.53 o 
   7  -4   2     2016.48     1942.09     82.05 o 
   8  -4   2     5235.92     5234.23    314.13 o 
   9  -4   2     1851.14     1694.00    197.88 o 
  10  -4   2     1151.90     1345.90    185.04 o 
  11  -4   2      122.86      191.80     84.83 o 
  12  -4   2     1220.08     1212.58    199.55 o 
 -11  -3   2      568.21      603.78    145.49 o 
 -10  -3   2     2588.12     2976.45    283.72 o 
  -9  -3   2     1886.98     1950.17    216.24 o 
  -8  -3   2     2108.32     1915.33    201.19 o 
  -7  -3   2      108.21      192.69     53.35 o 
  -6  -3   2      663.53      720.87     78.03 o 
  -5  -3   2     9478.51     9685.02    236.81 o 
  -4  -3   2     2071.64     1829.30    144.08 o 
  -3  -3   2      135.04      159.23     34.30 o 
  -2  -3   2     7668.66     8111.25    170.47 o 
  -1  -3   2    26004.48    27291.69    288.07 o 
   0  -3   2    34993.93    37063.37    346.76 o 
   1  -3   2    21389.58    22727.56    323.51 o 
   2  -3   2      421.66      409.05     19.73 o 
   3  -3   2     3643.78     3799.15     96.62 o 
   4  -3   2     4473.86     4067.23     75.20 o 
   5  -3   2    18833.75    18694.96    219.29 o 
   6  -3   2     1362.51     1289.00     68.63 o 
   7  -3   2      377.93      381.44     45.34 o 
   8  -3   2     2177.93     2498.68    226.61 o 
   9  -3   2     4263.93     4497.20    315.12 o 
  10  -3   2     2215.15     2042.27    230.31 o 
  11  -3   2      292.83      322.14    118.21 o 
  12  -3   2      204.11      176.32    103.42 o 
 -11  -2   2        2.04      -99.29     99.29 o 
 -10  -2   2     1163.33     1236.55    180.62 o 
  -9  -2   2      444.36      471.48    109.48 o 
  -8  -2   2     2096.00     2117.98    180.70 o 
  -7  -2   2      819.15      814.92     98.32 o 
  -6  -2   2      145.98      259.91     89.29 o 
  -5  -2   2     3272.88     3150.42    190.25 o 
  -4  -2   2     9019.98     8989.66    223.13 o 
  -3  -2   2     4040.34     4157.80    201.56 o 
  -2  -2   2        9.72       -2.23     21.59 o 
  -1  -2   2     4207.88     4163.19    129.94 o 
   0  -2   2    21522.89    22529.16    354.64 o 
   1  -2   2     1836.66     1856.82     33.02 o 
   2  -2   2     7373.93     7421.06     79.60 o 
   3  -2   2     4912.00     4955.86    102.24 o 
   4  -2   2     6520.25     6219.79    165.98 o 
   5  -2   2     8849.15     8735.46    181.04 o 
   6  -2   2     3023.82     2923.05    118.21 o 
   7  -2   2      641.96      560.61    105.40 o 
   8  -2   2      795.02      683.60    126.97 o 
   9  -2   2     1405.70     1444.45    185.66 o 
  10  -2   2     1231.72     1435.27    195.35 o 
  11  -2   2     1363.95     1421.92    219.09 o 
 -12  -1   2     1078.31     1400.85    214.27 o 
 -11  -1   2      280.12      427.97    121.32 o 
 -10  -1   2      176.79      184.90     87.45 o 
  -9  -1   2       66.57      116.18    119.32 o 
  -8  -1   2     3099.73     3202.81    220.91 o 
  -7  -1   2     2133.30     2137.44    127.86 o 
  -6  -1   2     1263.77     1236.36    194.28 o 
  -5  -1   2       10.71       25.35     47.37 o 
  -4  -1   2     3512.79     3360.99    117.56 o 
  -3  -1   2    21053.08    21358.05    238.95 o 
  -2  -1   2    16913.75    17443.07    352.10 o 
  -1  -1   2      146.77      149.63     23.88 o 
   0  -1   2      213.16      220.28     29.95 o 
   1  -1   2      722.88      762.26     33.19 o 
   2  -1   2    12278.15    12045.04    174.27 o 
   3  -1   2     4931.72     4841.49    120.36 o 
   4  -1   2      404.82      392.72     45.47 o 
   5  -1   2     3388.41     3325.54    211.08 o 
   6  -1   2    11240.27    11549.08    421.51 o 
   7  -1   2     3008.59     3048.11    235.84 o 
   8  -1   2      914.44      745.29    125.06 o 
   9  -1   2      603.70      849.82    152.96 o 
  10  -1   2      351.76      470.43    125.12 o 
  11  -1   2     1636.19     1767.33    234.51 o 
 -12   0   2     1387.39     1445.59    202.00 o 
 -11   0   2     1732.63     1827.45    213.35 o 
 -10   0   2     1931.46     2122.32    209.60 o 
  -9   0   2        1.61      -10.82     59.97 o 
  -8   0   2     1412.06     1660.62    220.31 o 
  -7   0   2     4390.07     4351.57    328.65 o 
  -6   0   2     7276.76     7244.82    204.45 o 
  -5   0   2     1069.18     1074.72     73.94 o 
  -4   0   2     1375.99     1250.34     54.64 o 
  -3   0   2     4600.63     4596.06    122.76 o 
  -2   0   2     3213.00     3196.18     48.22 o 
  -1   0   2    16556.59    16354.83    183.19 o 
   0   0   2     2209.71     2361.59     84.94 o 
   1   0   2     1523.59     1520.79     42.66 o 
   2   0   2     8773.99     8788.85    121.51 o 
   3   0   2     5106.72     5076.02    139.67 o 
   4   0   2      215.05       98.30     67.92 o 
   5   0   2       46.61       12.96     54.25 o 
   6   0   2     1603.38     1654.68    171.06 o 
   7   0   2     4180.39     4057.87    281.71 o 
   8   0   2     2236.00     2060.56    221.18 o 
   9   0   2       11.89       12.69     69.44 o 
  10   0   2       27.52       84.80     78.02 o 
  11   0   2      919.58      963.27    192.38 o 
 -12   1   2      188.58      154.55     81.36 o 
 -11   1   2     1887.49     1936.86    215.27 o 
 -10   1   2     4287.67     3912.22    207.65 o 
  -9   1   2     1172.73     1199.20    108.19 o 
  -8   1   2        3.65       37.59     36.15 o 
  -7   1   2     2559.68     2435.16    129.15 o 
  -6   1   2     4733.34     4277.27    152.35 o 
  -5   1   2     8602.78     8630.36    149.45 o 
  -4   1   2      704.99      727.08     39.54 o 
  -3   1   2      271.76      274.89     17.42 o 
  -2   1   2    14755.59    14569.13    107.55 o 
  -1   1   2    23338.63    23476.43    195.98 o 
   0   1   2    16534.49    16878.32    130.92 o 
   1   1   2      824.70      792.82     36.66 o 
   2   1   2     2553.97     2422.18    262.33 o 
   3   1   2    24477.30    24713.48    498.62 o 
   4   1   2     7238.35     7384.16    302.17 o 
   5   1   2     3585.11     3637.56    239.09 o 
   6   1   2       87.51       26.69     70.30 o 
   7   1   2      835.28      741.73    131.71 o 
   8   1   2     4038.91     4023.67    307.66 o 
   9   1   2     2677.66     3313.46    302.23 o 
  10   1   2      757.77      693.79    161.09 o 
 -13   2   2     1066.05     1238.01    189.55 o 
 -12   2   2      206.40      258.11    103.99 o 
 -11   2   2      795.40      796.37    137.39 o 
 -10   2   2     7671.79     7983.93    285.52 o 
  -9   2   2     6488.12     6717.07    244.46 o 
  -8   2   2      441.92      352.05     60.68 o 
  -7   2   2     1892.42     2024.74    123.55 o 
  -6   2   2     9044.04     9121.50    162.82 o 
  -5   2   2     7713.99     7505.63    111.86 o 
  -4   2   2     2572.80     2494.25     51.96 o 
  -3   2   2     9418.67     9598.27     69.89 o 
  -2   2   2     9880.51    10070.37     81.43 o 
  -1   2   2      276.92      278.55     20.80 o 
   0   2   2    21337.78    21510.84    290.86 o 
   1   2   2     1950.72     1757.71     59.53 o 
   2   2   2       94.96       43.97     51.18 o 
   3   2   2     5611.02     5585.52    256.38 o 
   4   2   2     4960.11     4882.29    259.35 o 
   5   2   2     6855.22     6957.30    338.91 o 
   6   2   2     2583.57     2393.41    217.64 o 
   7   2   2        7.03       57.74     60.32 o 
   8   2   2     1442.06     1651.26    215.02 o 
   9   2   2     3014.60     3111.36    299.27 o 
  10   2   2     1455.87     1063.56    178.92 o 
 -13   3   2     1298.68     1190.00    183.41 o 
 -12   3   2     1437.82     1153.31    173.95 o 
 -11   3   2      139.78      170.14     86.36 o 
 -10   3   2      558.15      510.55     56.84 o 
  -9   3   2     2317.91     2316.96    103.60 o 
  -8   3   2     2580.40     2779.73    104.52 o 
  -7   3   2       51.49       42.54     35.58 o 
  -6   3   2      149.89      206.45     30.35 o 
  -5   3   2     2197.50     2088.20     48.85 o 
  -4   3   2     8828.30     8520.64     83.38 o 
  -3   3   2     2745.06     2712.18     49.81 o 
  -2   3   2      516.56      543.03     28.82 o 
  -1   3   2     5620.11     5899.63    106.32 o 
   0   3   2    16189.01    16176.10    194.43 o 
   1   3   2     7571.46     7486.24    252.98 o 
   2   3   2      877.60      774.38    100.06 o 
   3   3   2        4.94      -37.85     54.62 o 
   4   3   2     2033.06     1951.59    176.77 o 
   5   3   2     1820.97     1863.16    184.18 o 
   6   3   2     2461.23     2423.26    229.27 o 
   7   3   2      556.43      530.25    125.53 o 
   8   3   2        0.96      -64.42     85.67 o 
   9   3   2     1460.80     1558.53    218.39 o 
 -13   4   2     1321.16     1661.58    205.70 o 
 -12   4   2     2176.62     2298.83    228.62 o 
 -11   4   2      624.18      840.11    103.67 o 
 -10   4   2       12.49       51.07     43.78 o 
  -9   4   2     1884.00     1980.35     91.10 o 
  -8   4   2     3288.16     3293.13    107.80 o 
  -7   4   2     9497.41     9478.04    177.11 o 
  -6   4   2      726.21      640.76     34.81 o 
  -5   4   2       22.64       20.49     14.55 o 
  -4   4   2     4171.88     3986.17     62.44 o 
  -3   4   2    15796.60    15221.25    159.42 o 
  -2   4   2     7481.54     7345.36    126.18 o 
  -1   4   2     7921.34     8920.35    198.23 o 
   0   4   2     8574.89     8731.80    200.06 o 
   1   4   2     9998.63     9899.93    318.34 o 
   2   4   2     6488.92     6273.74    164.23 o 
   3   4   2     1833.39     1866.88    170.75 o 
   4   4   2        4.32       94.11     74.69 o 
   5   4   2      958.07     1066.20    155.79 o 
   6   4   2     2799.27     2703.41    243.23 o 
   7   4   2     1506.14     1722.91    221.66 o 
   8   4   2      309.98      348.26    137.51 o 
   9   4   2      359.78      179.42     82.21 o 
 -13   5   2      243.06      121.61     57.69 o 
 -12   5   2     1441.69     1295.98    118.50 o 
 -11   5   2     2154.81     2104.66    121.14 o 
 -10   5   2     1896.94     1962.54    158.60 o 
  -9   5   2      394.18      399.99     34.86 o 
  -8   5   2     1001.92      996.29     54.93 o 
  -7   5   2     6623.54     6469.99    127.94 o 
  -6   5   2    12726.56    13083.98    138.22 o 
  -5   5   2    10414.67    10863.64    103.18 o 
  -4   5   2      174.09      234.86     21.55 o 
  -3   5   2    14869.54    14877.56    149.13 o 
  -2   5   2     5751.21     5716.45    156.10 o 
  -1   5   2      478.82      457.57     99.02 o 
   0   5   2     2128.83     2252.10    155.50 o 
   1   5   2     4426.53     3986.83    220.21 o 
   2   5   2     3825.50     3853.42    129.04 o 
   3   5   2     2023.92     2101.77    189.90 o 
   4   5   2     1024.74     1076.61    152.71 o 
   5   5   2     1266.56     1131.45    165.50 o 
   6   5   2      340.29      598.23    136.14 o 
   7   5   2     2071.57     1789.31    222.43 o 
   8   5   2     1316.40     1065.61    196.25 o 
 -13   6   2       35.88      -23.38     44.27 o 
 -12   6   2      137.84       11.23     42.04 o 
 -11   6   2     1517.38     1341.93    104.63 o 
 -10   6   2     2885.89     2696.49    206.68 o 
  -9   6   2     1949.56     2030.45     80.11 o 
  -8   6   2      546.78      536.05     41.89 o 
  -7   6   2     1740.80     1693.48     54.35 o 
  -6   6   2    10608.34    10491.98    145.30 o 
  -5   6   2    13163.58    13029.87    144.37 o 
  -4   6   2      864.25      936.74     51.98 o 
  -3   6   2     2811.54     2908.36     88.93 o 
  -2   6   2     8987.00     9045.37    341.15 o 
  -1   6   2     9506.20     9894.92    316.73 o 
   0   6   2     5843.07     6026.33    269.13 o 
   1   6   2      426.67      384.96     64.48 o 
   2   6   2      462.38      454.59     53.59 o 
   3   6   2     3516.80     2875.87    235.38 o 
   4   6   2     7168.67     7320.67    392.67 o 
   5   6   2     1273.82     1345.44    185.24 o 
   6   6   2      847.78     1185.22    197.46 o 
   7   6   2     1557.57     1713.09    229.75 o 
 -13   7   2     1111.35      955.01    185.72 o 
 -12   7   2        0.49      -48.02     48.02 o 
 -11   7   2     1650.60     1516.27    109.28 o 
 -10   7   2     3567.09     3764.61    164.45 o 
  -9   7   2     4603.07     4752.05    119.42 o 
  -8   7   2     2457.17     2480.96     80.33 o 
  -7   7   2       16.09      -12.19     19.15 o 
  -6   7   2     3764.88     3737.80     95.28 o 
  -5   7   2     3100.74     2959.99     90.59 o 
  -4   7   2     4706.97     4707.48    111.20 o 
  -3   7   2      315.70      323.72     33.16 o 
  -2   7   2      907.15      987.97     54.98 o 
  -1   7   2      663.22      572.25     34.25 o 
   0   7   2     4669.80     4493.21    256.93 o 
   1   7   2     4953.07     4742.29    153.16 o 
   2   7   2       84.27       77.06     70.13 o 
   3   7   2      335.97      358.79    102.86 o 
   4   7   2     7441.51     7297.61    410.52 o 
   5   7   2      752.57      843.93    156.35 o 
   6   7   2      137.54      382.22    165.22 o 
   7   7   2       31.99       31.46     77.22 o 
 -13   8   2     2147.80     2133.45    269.99 o 
 -12   8   2     1103.74      922.27    110.93 o 
 -11   8   2      434.18      421.88     71.96 o 
 -10   8   2     1186.69     1178.82    177.44 o 
  -9   8   2     3851.56     3872.07    157.06 o 
  -8   8   2     3893.47     3948.78    148.78 o 
  -7   8   2      108.23      113.65     25.53 o 
  -6   8   2      245.99      294.79     37.90 o 
  -5   8   2     2505.44     2524.22    105.68 o 
  -4   8   2     3557.89     3369.81     99.44 o 
  -3   8   2     3399.80     3516.52    105.91 o 
  -2   8   2       13.67       36.79     33.63 o 
  -1   8   2      986.47      946.53    127.29 o 
   0   8   2     3512.55     3801.53    248.59 o 
   1   8   2     4045.54     4064.09    273.63 o 
   2   8   2      702.91      958.55    148.39 o 
   3   8   2      652.64      805.17    146.80 o 
   4   8   2     2467.52     2571.15    260.91 o 
   5   8   2     2728.00     2724.86    282.68 o 
   6   8   2     1251.02     1445.70    228.93 o 
 -13   9   2     1787.37     1645.66    239.45 o 
 -12   9   2     4713.42     4746.21    320.50 o 
 -11   9   2      722.62      649.85    103.96 o 
 -10   9   2      207.06      199.22     49.69 o 
  -9   9   2     1781.28     1676.79    100.16 o 
  -8   9   2     3531.82     3445.98    117.12 o 
  -7   9   2     1151.69     1091.96     64.50 o 
  -6   9   2      108.65      108.65     28.60 o 
  -5   9   2      458.22      502.75     54.23 o 
  -4   9   2     3113.54     3098.18    113.17 o 
  -3   9   2     3676.42     3887.71    133.41 o 
  -2   9   2     2262.62     2298.12    135.13 o 
  -1   9   2      211.50      236.92     78.47 o 
   0   9   2     1077.47     1173.21    161.41 o 
   1   9   2     4311.22     4229.72    292.55 o 
   2   9   2     1424.59     1464.33    186.83 o 
   3   9   2      570.17      557.96    131.59 o 
   4   9   2        3.55      220.24    101.85 o 
   5   9   2      625.58      756.08    159.17 o 
 -13  10   2      107.05      216.01    124.23 o 
 -12  10   2     1560.21     1647.87    236.46 o 
 -11  10   2     2040.93     2181.99    162.61 o 
 -10  10   2     1260.40     1185.87     99.08 o 
  -9  10   2      107.55      132.16     35.72 o 
  -8  10   2     1558.60     1632.60    103.07 o 
  -7  10   2     3791.87     3725.15    226.35 o 
  -6  10   2     3119.12     3274.33    153.45 o 
  -5  10   2      917.84      989.29     73.00 o 
  -4  10   2       33.28      168.25     67.63 o 
  -3  10   2     2270.93     2456.61    156.25 o 
  -2  10   2     5367.32     5483.04    308.06 o 
  -1  10   2      924.13      922.30    145.25 o 
   0  10   2      189.43       70.26     50.59 o 
   1  10   2     1098.06     1086.12    165.00 o 
   2  10   2     1642.31     1661.56    207.73 o 
   3  10   2      968.22     1401.11    205.82 o 
   4  10   2      232.34      220.05    109.17 o 
 -13  11   2       28.14       35.45     79.27 o 
 -12  11   2      376.96      201.06    103.33 o 
 -11  11   2     1267.51     1428.92    113.70 o 
 -10  11   2     3824.19     3626.85    172.60 o 
  -9  11   2     1115.77     1191.39    198.69 o 
  -8  11   2       16.87       32.60     43.39 o 
  -7  11   2     1440.92     1723.85    173.26 o 
  -6  11   2     3058.52     3084.24    176.08 o 
  -5  11   2     1519.03     1388.59    208.76 o 
  -4  11   2       30.29       66.71     86.02 o 
  -3  11   2     1616.44     1624.73    107.21 o 
  -2  11   2     2406.74     2623.08    229.49 o 
  -1  11   2     1993.22     1894.11    204.64 o 
   0  11   2      976.07     1051.17    162.91 o 
   1  11   2      116.60      142.50     88.35 o 
   2  11   2      477.69      309.12    109.00 o 
   3  11   2      763.77     1077.51    190.89 o 
 -12  12   2      146.96       -7.36     97.05 o 
 -11  12   2      923.97      831.62    120.77 o 
 -10  12   2     3266.85     3176.61    195.92 o 
  -9  12   2     2404.67     2386.23    268.89 o 
  -8  12   2      659.14      670.98     91.51 o 
  -7  12   2      219.08      259.98     68.98 o 
  -6  12   2     2681.59     2839.67    179.54 o 
  -5  12   2     2818.61     2815.41    179.71 o 
  -4  12   2     2463.54     2498.55    364.99 o 
  -3  12   2      114.95      116.42     60.24 o 
  -2  12   2      282.54      198.00     89.43 o 
  -1  12   2     1223.32     1279.81    184.28 o 
   0  12   2     2483.50     1951.47    228.03 o 
   1  12   2      350.85      347.77    121.99 o 
   2  12   2        1.58       33.07     72.34 o 
 -12  13   2      342.55      483.67    127.35 o 
 -11  13   2        1.18      -11.72     77.21 o 
 -10  13   2     1497.54     1497.93    141.11 o 
  -9  13   2     2491.67     2906.79    191.68 o 
  -8  13   2     1288.41     1265.80    128.75 o 
  -7  13   2      109.36      170.85     64.28 o 
  -6  13   2     3198.03     3073.14    194.13 o 
  -5  13   2     2588.86     2294.85    372.00 o 
  -4  13   2     1418.71     1500.35    113.97 o 
  -3  13   2     1565.42     1437.99    239.06 o 
  -2  13   2      391.31      158.65     78.37 o 
  -1  13   2      129.07      250.25     98.53 o 
   0  13   2     1019.39      813.10    162.03 o 
   1  13   2     1194.09     1214.44    196.12 o 
 -11  14   2      552.15      630.82    161.71 o 
 -10  14   2       19.29      124.42     89.20 o 
  -9  14   2      772.80      910.43    127.58 o 
  -8  14   2     1283.66     1160.22    130.52 o 
  -7  14   2     2667.05     2461.04    206.65 o 
  -6  14   2      346.60      421.92     94.19 o 
  -5  14   2       41.96      -64.83     65.39 o 
  -4  14   2      487.93      426.16     90.48 o 
  -3  14   2     2277.01     2277.13    182.99 o 
  -2  14   2      592.73      699.78    146.40 o 
  -1  14   2       12.50      105.57     69.69 o 
  -9  15   2      346.57      142.05     94.05 o 
  -8  15   2       75.77       39.94    100.64 o 
  -7  15   2     1284.36     1504.54    153.14 o 
  -6  15   2     1086.74     1267.01    217.18 o 
  -5  15   2      369.52      411.94     66.62 o 
  -4  15   2        9.11      123.39     77.96 o 
  -3  15   2      992.18      974.11    130.62 o 
   1 -16   3     1812.56     2223.81    281.53 o 
   2 -16   3      357.08      329.96     81.07 o 
   3 -16   3        4.90       46.76    153.31 o 
   4 -16   3      473.52      335.82     86.46 o 
   5 -16   3     1714.21     1729.38    191.33 o 
   6 -16   3     2037.30     1983.32    178.12 o 
   7 -16   3      790.72      782.74    134.11 o 
   8 -16   3        8.35       71.36     67.71 o 
  -1 -15   3       12.19        1.09     86.54 o 
   0 -15   3       49.39       37.63     51.32 o 
   1 -15   3      623.65      628.42    148.04 o 
   2 -15   3      878.72      865.28    172.19 o 
   3 -15   3      502.93      504.69    152.53 o 
   4 -15   3      992.57      893.91    117.60 o 
   5 -15   3     1184.20     1055.91    125.63 o 
   6 -15   3      843.99      640.98    102.39 o 
   7 -15   3     3241.65     3402.91    221.72 o 
   8 -15   3     2363.71     2290.67    184.29 o 
   9 -15   3        4.20      -20.88     49.39 o 
  -2 -14   3     1783.66     2199.64    275.22 o 
  -1 -14   3      724.68      991.87    190.63 o 
   0 -14   3       41.73       52.35    103.95 o 
   1 -14   3      278.96      259.45    102.33 o 
   2 -14   3      757.92      728.89    147.23 o 
   3 -14   3     2861.57     2722.06    193.18 o 
   4 -14   3      438.80      394.95     88.61 o 
   5 -14   3      306.74      306.37     72.20 o 
   6 -14   3      183.79      384.35     83.73 o 
   7 -14   3     3699.23     3427.90    437.88 o 
   8 -14   3     1832.82     2066.50    141.76 o 
   9 -14   3      329.58      254.81     83.96 o 
  10 -14   3       32.87      -14.98     50.29 o 
  -4 -13   3      103.53       83.67     84.86 o 
  -3 -13   3      599.15      619.63    156.41 o 
  -2 -13   3      600.43      816.95    171.92 o 
  -1 -13   3     1413.18     1370.14    198.85 o 
   0 -13   3     1419.07     1442.54    213.74 o 
   1 -13   3      493.65      458.55    123.01 o 
   2 -13   3     2394.05     2456.71    250.60 o 
   3 -13   3     4028.72     3871.00    250.67 o 
   4 -13   3     5809.45     5903.01    266.40 o 
   5 -13   3      932.16      895.01    107.34 o 
   6 -13   3       26.84      -23.84     49.33 o 
   7 -13   3     1736.31     1725.92    122.01 o 
   8 -13   3     1768.40     1761.43    146.41 o 
   9 -13   3     1186.90     1040.31    102.98 o 
  10 -13   3      538.95      486.03     99.78 o 
  11 -13   3       15.37      121.57     93.16 o 
  -5 -12   3     1944.44     1917.08    249.98 o 
  -4 -12   3     1016.49     1152.38    193.47 o 
  -3 -12   3      154.17       76.69     76.35 o 
  -2 -12   3        4.04      287.57    117.76 o 
  -1 -12   3     3084.69     3293.53    292.96 o 
   0 -12   3     4055.74     3753.42    303.46 o 
   1 -12   3      810.15      758.54    142.57 o 
   2 -12   3     1422.77     1436.87    190.13 o 
   3 -12   3     1459.14     1604.78    137.90 o 
   4 -12   3     4431.00     4590.79    223.38 o 
   5 -12   3     3040.97     2987.19    205.87 o 
   6 -12   3      631.42      574.83     71.10 o 
   7 -12   3      745.08      683.10     80.12 o 
   8 -12   3     1451.74     1526.13    154.83 o 
   9 -12   3     1537.30     1649.22    123.73 o 
  10 -12   3     1704.19     1857.36    172.18 o 
  11 -12   3      307.06      476.08    102.46 o 
  -6 -11   3       76.81      -56.63     96.09 o 
  -5 -11   3      881.27      822.50    162.69 o 
  -4 -11   3     1681.41     1747.21    229.72 o 
  -3 -11   3     1529.84     1659.93    220.61 o 
  -2 -11   3      527.80      642.58    138.20 o 
  -1 -11   3      204.29      330.79    114.13 o 
   0 -11   3     2212.74     2156.81    219.06 o 
   1 -11   3     3581.24     3381.18    268.48 o 
   2 -11   3     2746.54     2994.59    252.56 o 
   3 -11   3       65.45       61.34     48.21 o 
   4 -11   3     2149.71     1968.51    141.16 o 
   5 -11   3     5303.12     5398.39    189.10 o 
   6 -11   3     1525.33     1504.76    106.49 o 
   7 -11   3      746.53      651.43     92.29 o 
   8 -11   3       47.06       42.81     39.94 o 
   9 -11   3      988.64     1044.30    255.56 o 
  10 -11   3     1727.41     2093.11    178.85 o 
  11 -11   3     1358.38     1388.81    151.89 o 
  -7 -10   3     1188.02     1231.52    216.17 o 
  -6 -10   3      928.55      759.37    165.93 o 
  -5 -10   3        1.11      174.45    107.76 o 
  -4 -10   3     1778.44     1590.65    206.35 o 
  -3 -10   3     4524.40     4504.98    323.50 o 
  -2 -10   3     2894.50     2981.14    252.68 o 
  -1 -10   3      298.07      318.00    107.51 o 
   0 -10   3      601.63      705.80    136.42 o 
   1 -10   3     2333.86     2264.32     96.01 o 
   2 -10   3     2639.00     2783.34    122.98 o 
   3 -10   3     2576.74     2705.52    154.02 o 
   4 -10   3      321.53      343.26     51.49 o 
   5 -10   3      906.36      941.59     79.72 o 
   6 -10   3     2294.53     2327.22    123.05 o 
   7 -10   3     3086.61     3036.60    143.80 o 
   8 -10   3      972.72     1095.77     94.22 o 
   9 -10   3        3.63        6.18     55.65 o 
  10 -10   3     1149.74     1170.12    197.07 o 
  11 -10   3     2635.28     2264.18    221.15 o 
  -8  -9   3      654.56      716.30    165.57 o 
  -7  -9   3     1437.53     1022.47    185.38 o 
  -6  -9   3     2094.23     2117.37    246.09 o 
  -5  -9   3      492.36      458.94    117.68 o 
  -4  -9   3        4.89      -94.58     94.58 o 
  -3  -9   3     1060.83     1242.00    163.79 o 
  -2  -9   3     4233.73     4114.40    287.28 o 
  -1  -9   3     2088.64     1827.29    185.59 o 
   0  -9   3      292.42      372.19     91.45 o 
   1  -9   3      684.91      711.89    120.36 o 
   2  -9   3     6416.15     6308.55    324.55 o 
   3  -9   3     5154.21     5137.65    160.01 o 
   4  -9   3     2004.91     1894.53     77.64 o 
   5  -9   3      110.46      128.56     26.60 o 
   6  -9   3     1351.21     1270.21     88.63 o 
   7  -9   3     4317.70     3900.65    159.35 o 
   8  -9   3     1375.86     1541.40    138.82 o 
   9  -9   3       61.75       -1.75     77.46 o 
  10  -9   3      808.54      755.44    151.21 o 
  11  -9   3     1096.22     1089.89    184.99 o 
  12  -9   3     1558.49     1574.32    226.20 o 
  -8  -8   3        2.05      139.22    106.17 o 
  -7  -8   3      975.76      893.57    167.28 o 
  -6  -8   3     3602.50     3648.13    300.83 o 
  -5  -8   3     1675.87     1566.63    199.56 o 
  -4  -8   3     1422.94     1365.93     86.49 o 
  -3  -8   3       91.97      119.69     31.24 o 
  -2  -8   3     4308.98     4489.36    183.84 o 
  -1  -8   3     1783.31     1834.14    177.80 o 
   0  -8   3     5627.55     6038.21    301.05 o 
   1  -8   3      520.73      472.91     97.61 o 
   2  -8   3     2486.59     2481.77    197.84 o 
   3  -8   3     7463.66     7669.02    182.96 o 
   4  -8   3     8443.88     8436.33    145.62 o 
   5  -8   3     3761.94     3634.05     82.47 o 
   6  -8   3      225.09      224.95     50.63 o 
   7  -8   3     4685.88     4773.76    306.09 o 
   8  -8   3     7815.73     8210.66    419.06 o 
   9  -8   3     7306.94     7029.12    404.21 o 
  10  -8   3      368.24      332.56    113.69 o 
  11  -8   3        6.23      183.13     99.21 o 
  12  -8   3     1381.83     1090.94    192.35 o 
  -9  -7   3     1422.97     1256.83    205.01 o 
  -8  -7   3      254.56      285.00    103.48 o 
  -7  -7   3       21.49      -97.49     97.49 o 
  -6  -7   3     2037.99     2123.03    225.49 o 
  -5  -7   3     2822.75     2810.05    137.38 o 
  -4  -7   3     2522.36     2472.50    201.11 o 
  -3  -7   3      234.28      225.98     54.57 o 
  -2  -7   3      174.53      221.48     85.40 o 
  -1  -7   3     3082.07     2711.69    197.41 o 
   0  -7   3    16641.74    17048.86    474.64 o 
   1  -7   3      759.83      590.07    100.22 o 
   2  -7   3      663.76      635.20     53.13 o 
   3  -7   3     1538.50     1407.32     77.37 o 
   4  -7   3     2347.14     2307.21     99.62 o 
   5  -7   3     7983.64     7590.57    222.48 o 
   6  -7   3      385.53      260.37     82.32 o 
   7  -7   3      175.28       97.62     77.75 o 
   8  -7   3     2102.87     1884.57    205.82 o 
   9  -7   3     6133.33     6226.28    383.34 o 
  10  -7   3     1172.65     1101.67    171.36 o 
  11  -7   3      333.25      430.94    123.54 o 
  12  -7   3      105.98       14.59     60.86 o 
 -10  -6   3      516.97      613.40    154.66 o 
  -9  -6   3     1603.38     1588.01    218.19 o 
  -8  -6   3     1949.09     1600.60    206.22 o 
  -7  -6   3      263.44      299.20     60.28 o 
  -6  -6   3      182.03      225.68     51.15 o 
  -5  -6   3      605.50      603.89     69.13 o 
  -4  -6   3     1836.94     1860.56    116.73 o 
  -3  -6   3     2269.78     2251.67    102.31 o 
  -2  -6   3     1347.74     1425.51    142.83 o 
  -1  -6   3     3541.99     3569.17    209.78 o 
   0  -6   3     5516.77     5422.18    160.35 o 
   1  -6   3     8997.39     9120.11    205.76 o 
   2  -6   3     2002.66     1976.61     80.21 o 
   3  -6   3     1703.12     2115.46    104.19 o 
   4  -6   3      549.40      469.80     27.87 o 
   5  -6   3     4783.33     5043.36    175.34 o 
   6  -6   3     2905.68     2870.75    219.86 o 
   7  -6   3     1216.24     1234.83    154.72 o 
   8  -6   3     3131.47     2681.95    238.53 o 
   9  -6   3     3597.51     3616.80    292.62 o 
  10  -6   3     1850.15     1787.27    177.50 o 
  11  -6   3      859.18      763.18    112.31 o 
  12  -6   3      220.49       33.99     55.69 o 
 -10  -5   3       98.74      146.06     99.32 o 
  -9  -5   3      742.83      909.45    157.08 o 
  -8  -5   3     4817.07     4812.25    219.26 o 
  -7  -5   3     4611.63     4225.14    407.06 o 
  -6  -5   3      765.16      690.82     76.91 o 
  -5  -5   3        5.57      -16.93     35.11 o 
  -4  -5   3     2606.34     2439.03    175.05 o 
  -3  -5   3     6542.63     6371.38    280.26 o 
  -2  -5   3      104.67      114.89     58.69 o 
  -1  -5   3      376.30      525.21     45.85 o 
   0  -5   3     5867.84     6587.09    149.99 o 
   1  -5   3     9946.23    10089.10    239.94 o 
   2  -5   3     2375.21     2333.12     96.91 o 
   3  -5   3       54.88       41.57     13.73 o 
   4  -5   3      552.93      587.88     61.72 o 
   5  -5   3     1423.31     1317.03    140.57 o 
   6  -5   3     2491.97     2618.51    210.12 o 
   7  -5   3     2922.49     2928.74    164.50 o 
   8  -5   3      667.47      735.48    129.39 o 
   9  -5   3       68.17       68.13     59.12 o 
  10  -5   3      452.91      533.87    128.92 o 
  11  -5   3     1850.15     1784.83    229.24 o 
 -11  -4   3     2050.45     1841.73    240.07 o 
 -10  -4   3      501.66      385.56    113.40 o 
  -9  -4   3       65.48       47.56     61.61 o 
  -8  -4   3     1607.51     1785.72    132.47 o 
  -7  -4   3     2158.31     2094.70    135.20 o 
  -6  -4   3     3196.67     3192.94    187.28 o 
  -5  -4   3      535.02      536.45     68.41 o 
  -4  -4   3      475.80      517.06     57.21 o 
  -3  -4   3    13328.73    14944.92    387.66 o 
  -2  -4   3    19149.85    20387.98    420.96 o 
  -1  -4   3     9875.48    10295.82    154.09 o 
   0  -4   3     3195.95     3218.76     97.00 o 
   1  -4   3      117.91      138.61     34.59 o 
   2  -4   3    11453.66    11417.88    164.67 o 
   3  -4   3     1688.15     1599.11     43.93 o 
   4  -4   3     5655.51     5440.12    140.70 o 
   5  -4   3      114.77      100.26     17.31 o 
   6  -4   3     3840.53     3410.49    258.99 o 
   7  -4   3     3248.43     3179.15    241.27 o 
   8  -4   3     2521.76     2852.26    247.59 o 
   9  -4   3      548.63      520.89    114.66 o 
  10  -4   3      398.90      317.64    115.01 o 
  11  -4   3      703.60      703.67    149.19 o 
 -11  -3   3     1410.73     1443.98    204.54 o 
 -10  -3   3     1878.07     1937.81    222.46 o 
  -9  -3   3     1882.89     1821.84    141.93 o 
  -8  -3   3      454.92      394.27     71.01 o 
  -7  -3   3     1286.30     1464.03    203.17 o 
  -6  -3   3     5744.22     5564.14    193.82 o 
  -5  -3   3     7227.70     7572.16    206.42 o 
  -4  -3   3     4191.47     4526.97    214.27 o 
  -3  -3   3     3669.51     4091.50    187.08 o 
  -2  -3   3    14904.11    16350.08    299.24 o 
  -1  -3   3    20696.79    21782.75    259.08 o 
   0  -3   3    11196.30    11860.19    270.10 o 
   1  -3   3      496.27      508.39     26.71 o 
   2  -3   3     2989.37     3117.51     53.82 o 
   3  -3   3    21143.88    21205.31    221.61 o 
   4  -3   3     7673.04     7641.04    123.10 o 
   5  -3   3     1740.32     1846.38     79.85 o 
   6  -3   3        0.69      -21.92     21.92 o 
   7  -3   3     2708.06     2885.95    230.45 o 
   8  -3   3     3394.34     3482.33    274.51 o 
   9  -3   3     1338.89     1340.22    182.63 o 
  10  -3   3      545.34      281.96    115.46 o 
  11  -3   3      364.22      535.64    152.25 o 
 -12  -2   3       80.26       75.62     88.33 o 
 -11  -2   3      828.79      908.31    158.69 o 
 -10  -2   3     2082.62     2128.41    160.08 o 
  -9  -2   3      588.94      524.21     80.63 o 
  -8  -2   3      155.23      145.18     61.96 o 
  -7  -2   3       21.13      114.63     50.75 o 
  -6  -2   3     1204.63     1086.57     87.04 o 
  -5  -2   3    11638.51    11742.74    246.24 o 
  -4  -2   3    11370.24    10656.97    294.14 o 
  -3  -2   3     2360.77     2431.28     89.34 o 
  -2  -2   3     2008.00     2263.14     77.97 o 
  -1  -2   3      333.79      415.78     37.75 o 
   0  -2   3       65.86       86.78     20.00 o 
   1  -2   3    12405.88    12515.24     92.49 o 
   2  -2   3       99.47      106.12     16.24 o 
   3  -2   3     7548.19     7680.72    215.81 o 
   4  -2   3    13628.49    14236.51    228.75 o 
   5  -2   3     9365.19     9386.05    205.19 o 
   6  -2   3      949.91      957.06    138.50 o 
   7  -2   3     1303.74     1403.02    170.87 o 
   8  -2   3     1523.78     1388.31    183.44 o 
   9  -2   3     2028.01     2276.06    244.53 o 
  10  -2   3      893.97     1202.77    193.23 o 
  11  -2   3       60.27       30.37     82.94 o 
 -12  -1   3      160.08      218.98    113.65 o 
 -11  -1   3        3.61      -66.62     68.01 o 
 -10  -1   3      990.51     1188.95    119.05 o 
  -9  -1   3     1497.51     1734.97    205.16 o 
  -8  -1   3     3587.75     3682.28    174.78 o 
  -7  -1   3     1577.08     1547.84    127.10 o 
  -6  -1   3      104.83       37.71     35.61 o 
  -5  -1   3    12040.16    11965.43    236.92 o 
  -4  -1   3     3943.13     3697.62    108.66 o 
  -3  -1   3     3687.65     3805.49     92.99 o 
  -2  -1   3      233.70      265.50     39.46 o 
  -1  -1   3     5775.06     6063.45    111.38 o 
   0  -1   3    14817.67    15032.77    146.08 o 
   1  -1   3     4048.27     4130.17     73.37 o 
   2  -1   3     3371.54     3332.98     81.24 o 
   3  -1   3        2.53      -11.74     19.02 o 
   4  -1   3     1040.64      968.78    119.02 o 
   5  -1   3    11611.93    12170.02    420.45 o 
   6  -1   3     2552.43     2419.29    206.14 o 
   7  -1   3      291.14      318.57     90.67 o 
   8  -1   3      408.94      336.55    109.31 o 
   9  -1   3     1212.96     1172.40    185.41 o 
  10  -1   3     3313.93     3648.07    328.70 o 
 -12   0   3     1930.40     2021.97    227.08 o 
 -11   0   3      676.77      884.48    110.00 o 
 -10   0   3       23.76       21.59     45.18 o 
  -9   0   3      616.45      718.39    111.60 o 
  -8   0   3     8632.85     8613.86    259.15 o 
  -7   0   3     6533.37     6642.33    315.45 o 
  -6   0   3     1594.94     1670.17     99.01 o 
  -5   0   3      535.97      538.25     51.59 o 
  -4   0   3     2184.81     2045.93     71.62 o 
  -3   0   3       98.60      118.01     14.69 o 
  -2   0   3     5597.05     5495.34     93.95 o 
  -1   0   3     2960.22     3071.27     43.90 o 
   0   0   3      653.55      675.79     30.99 o 
   1   0   3     1660.10     1560.40     50.08 o 
   2   0   3    12817.55    12451.33    172.35 o 
   3   0   3     2174.24     2042.69     98.57 o 
   4   0   3       56.67       80.56     62.49 o 
   5   0   3     1911.73     1839.14    175.79 o 
   6   0   3     2145.67     1902.16    186.93 o 
   7   0   3     3262.35     3097.91    258.46 o 
   8   0   3       18.91        3.90     70.95 o 
   9   0   3      219.88      -16.62     82.39 o 
  10   0   3     1380.81     1320.63    208.15 o 
 -13   1   3      524.68      680.15    141.65 o 
 -12   1   3     1573.96     1469.32    191.22 o 
 -11   1   3     4925.92     4971.30    257.48 o 
 -10   1   3     4699.71     4717.93    352.13 o 
  -9   1   3       92.80       50.77     51.81 o 
  -8   1   3     3012.42     3000.03    149.95 o 
  -7   1   3     2207.51     2084.90    115.36 o 
  -6   1   3     6812.43     6564.48    178.75 o 
  -5   1   3      486.00      445.88     30.65 o 
  -4   1   3       44.65       21.24     12.79 o 
  -3   1   3     1775.47     1780.23     42.98 o 
  -2   1   3    61773.72    62287.21    529.56 o 
  -1   1   3     2417.60     2540.17     44.53 o 
   0   1   3     4709.91     4871.00     83.98 o 
   1   1   3      290.53      251.60     26.93 o 
   2   1   3    11146.51    11027.02    467.31 o 
   3   1   3     1638.77     1285.47    125.95 o 
   4   1   3     1339.49     1251.36    137.87 o 
   5   1   3      165.66      266.93     84.02 o 
   6   1   3      952.41      738.48    132.86 o 
   7   1   3     4604.88     4326.60    309.54 o 
   8   1   3     2800.05     2932.19    275.29 o 
   9   1   3      762.47      811.29    168.29 o 
  10   1   3       21.72       47.80     68.77 o 
 -13   2   3      663.70      838.30    161.17 o 
 -12   2   3      205.05      204.91     67.84 o 
 -11   2   3     2679.82     2869.91    178.60 o 
 -10   2   3     5353.06     5355.05    227.01 o 
  -9   2   3      383.04      433.80     51.08 o 
  -8   2   3      594.57      570.34     52.41 o 
  -7   2   3     2533.67     2285.11    111.46 o 
  -6   2   3     4861.68     4739.04     97.08 o 
  -5   2   3     4413.48     4355.91     79.35 o 
  -4   2   3     1108.98     1109.82     25.07 o 
  -3   2   3     8891.85     9432.20    109.83 o 
  -2   2   3     4267.66     4112.14     51.93 o 
  -1   2   3     5969.81     5760.62     85.63 o 
   0   2   3    17197.01    17515.15    195.52 o 
   1   2   3      319.96      408.11     53.15 o 
   2   2   3     5169.28     5223.73    167.59 o 
   3   2   3     4353.08     4201.34    233.43 o 
   4   2   3     5021.28     4823.33    270.55 o 
   5   2   3     1653.20     1885.70    192.41 o 
   6   2   3       65.48      -20.23     72.58 o 
   7   2   3     1616.69     1703.49    208.86 o 
   8   2   3     2016.40     2132.39    249.38 o 
   9   2   3     1434.88     1529.59    223.27 o 
 -13   3   3      535.00      641.27    137.98 o 
 -12   3   3      204.08      161.32    188.66 o 
 -11   3   3     1258.98     1421.72    126.88 o 
 -10   3   3     4276.60     4509.38    152.63 o 
  -9   3   3     2451.54     2481.14    106.67 o 
  -8   3   3      165.81      166.28     32.24 o 
  -7   3   3     1087.41     1148.43     57.31 o 
  -6   3   3     7736.68     7872.32     99.44 o 
  -5   3   3    12539.03    12654.67    164.01 o 
  -4   3   3     6017.74     5944.51     62.06 o 
  -3   3   3     6047.44     6049.14     77.14 o 
  -2   3   3       92.17       96.54     18.51 o 
  -1   3   3    17468.12    17610.76    164.39 o 
   0   3   3     8015.98     7547.88    180.40 o 
   1   3   3     3422.50     3328.79    133.48 o 
   2   3   3       22.80      -37.33     53.20 o 
   3   3   3     3076.60     3317.72    220.79 o 
   4   3   3     3570.78     4123.45    264.65 o 
   5   3   3     2520.58     2357.01    226.43 o 
   6   3   3      628.67      734.44    139.75 o 
   7   3   3      452.81      404.45    117.87 o 
   8   3   3      511.90      682.85    161.72 o 
   9   3   3     3011.04     3220.63    326.40 o 
 -13   4   3     1739.35     1525.45    190.47 o 
 -12   4   3      485.29      391.31     76.80 o 
 -11   4   3       30.37      115.03     58.48 o 
 -10   4   3      631.08      701.54     61.42 o 
  -9   4   3     3962.00     3995.44    116.99 o 
  -8   4   3     4741.75     4746.28    104.60 o 
  -7   4   3     1938.29     1942.00     72.10 o 
  -6   4   3       36.93       26.77     13.00 o 
  -5   4   3     2829.77     2626.20     52.54 o 
  -4   4   3    10153.29     9682.62    121.12 o 
  -3   4   3     5219.59     5164.65     92.23 o 
  -2   4   3      263.86      367.27     29.71 o 
  -1   4   3    10544.28    10772.74    355.69 o 
   0   4   3    15722.80    15533.74    302.44 o 
   1   4   3     7223.36     7148.82    283.37 o 
   2   4   3      754.21      850.92    114.27 o 
   3   4   3       17.48       79.85     59.30 o 
   4   4   3      726.31      696.80    127.30 o 
   5   4   3     2763.10     3298.60    268.37 o 
   6   4   3     1613.47     1598.66    200.78 o 
   7   4   3      685.53      597.09    147.60 o 
   8   4   3      101.65      206.26    112.35 o 
 -13   5   3      783.22      766.53    104.36 o 
 -12   5   3     1599.48     1504.10    128.31 o 
 -11   5   3      938.88      862.55     69.00 o 
 -10   5   3        0.83       11.69     20.13 o 
  -9   5   3      732.06      793.98     54.33 o 
  -8   5   3     5736.92     5374.12    126.58 o 
  -7   5   3     7240.47     7174.45    126.56 o 
  -6   5   3     2575.62     2600.31     63.47 o 
  -5   5   3      170.24      179.90     22.76 o 
  -4   5   3     7599.90     7459.67    120.30 o 
  -3   5   3     3323.19     3185.47     82.94 o 
  -2   5   3    12002.92    12393.95    232.84 o 
  -1   5   3       36.23        7.94     36.71 o 
   0   5   3       66.60       57.02     37.98 o 
   1   5   3     3650.80     3713.50    222.29 o 
   2   5   3     4919.68     4514.28    263.11 o 
   3   5   3      694.89      647.25    120.47 o 
   4   5   3     1299.68     1186.01    161.64 o 
   5   5   3      773.67      679.35    139.94 o 
   6   5   3     3210.49     3182.71    294.21 o 
   7   5   3      662.23      870.56    175.52 o 
   8   5   3      352.02      273.23    118.10 o 
 -13   6   3      257.15      394.52    126.79 o 
 -12   6   3     1907.91     2012.25    129.39 o 
 -11   6   3      840.95      980.88     86.94 o 
 -10   6   3     1476.51     1434.64     98.86 o 
  -9   6   3        0.48        5.57     36.61 o 
  -8   6   3     1712.12     1826.09     70.00 o 
  -7   6   3     7369.07     7220.37    131.70 o 
  -6   6   3     7072.83     7140.68    109.89 o 
  -5   6   3     1251.67     1283.32     59.22 o 
  -4   6   3      121.33       52.49     27.44 o 
  -3   6   3     8048.58     8079.41    170.56 o 
  -2   6   3     2750.52     2621.14    141.99 o 
  -1   6   3     3926.07     4056.81    248.95 o 
   0   6   3      692.89      647.63     95.89 o 
   1   6   3      938.23      802.62    114.35 o 
   2   6   3     1090.53     1267.08    155.57 o 
   3   6   3     3996.88     3736.65    272.22 o 
   4   6   3      769.59      787.41    145.52 o 
   5   6   3      494.04      360.85    127.42 o 
   6   6   3      477.10      515.23    126.87 o 
   7   6   3     2229.88     1723.35    236.43 o 
 -13   7   3       27.20      121.22     85.94 o 
 -12   7   3     1274.03     1087.61    132.12 o 
 -11   7   3     3135.14     3044.09    149.97 o 
 -10   7   3     5342.75     5657.90    191.00 o 
  -9   7   3     1467.22     1477.02     72.67 o 
  -8   7   3      238.15      254.15     30.40 o 
  -7   7   3      352.59      241.85     28.66 o 
  -6   7   3     4288.43     4496.40    114.85 o 
  -5   7   3     3020.93     3018.37    108.24 o 
  -4   7   3       82.87       24.73     22.16 o 
  -3   7   3      826.14      616.76     55.17 o 
  -2   7   3      171.69      185.57     51.29 o 
  -1   7   3     5677.08     5313.04    259.84 o 
   0   7   3     3441.28     3292.76    225.43 o 
   1   7   3      118.39      130.60     64.52 o 
   2   7   3      640.18      825.05    142.13 o 
   3   7   3     5671.07     5618.07    351.33 o 
   4   7   3     3613.20     3307.20    283.09 o 
   5   7   3     1106.68      984.60    169.61 o 
   6   7   3       53.75      -34.42     73.50 o 
 -13   8   3      827.51     1091.00    198.62 o 
 -12   8   3     1331.35     1149.36    137.84 o 
 -11   8   3     2580.71     2654.02    140.43 o 
 -10   8   3     4923.83     4766.33    179.17 o 
  -9   8   3     4225.61     4165.55    113.19 o 
  -8   8   3      488.70      514.22     42.88 o 
  -7   8   3       78.81      113.86     32.94 o 
  -6   8   3     4447.18     4614.82    122.43 o 
  -5   8   3     4467.56     4430.73    118.52 o 
  -4   8   3     4849.83     4903.11    121.91 o 
  -3   8   3        2.55       18.77     18.77 o 
  -2   8   3      959.17     1128.99    125.88 o 
  -1   8   3     5163.23     5247.62    280.17 o 
   0   8   3     5395.43     5200.45    296.85 o 
   1   8   3      136.59       46.15     71.31 o 
   2   8   3      455.85      386.92    107.72 o 
   3   8   3      582.94      625.79    129.01 o 
   4   8   3     2461.87     2149.86    245.12 o 
   5   8   3     1329.21     1161.11    196.29 o 
 -13   9   3     4349.17     4410.68    392.31 o 
 -12   9   3      708.98      879.19    295.67 o 
 -11   9   3       45.43       69.36     39.32 o 
 -10   9   3     1138.57     1229.28     84.28 o 
  -9   9   3     2713.73     2772.32    120.52 o 
  -8   9   3     1452.57     1463.33     76.49 o 
  -7   9   3      178.07      125.50     38.68 o 
  -6   9   3      629.13      574.65     48.29 o 
  -5   9   3     1326.52     1364.97     70.94 o 
  -4   9   3     8195.15     8253.34    214.05 o 
  -3   9   3     2082.46     2164.46     86.18 o 
  -2   9   3       60.07      130.35     53.64 o 
  -1   9   3      862.87      835.70    128.68 o 
   0   9   3     2505.34     2402.13    218.41 o 
   1   9   3     1622.10     1605.24    188.30 o 
   2   9   3     1202.63     1305.24    184.48 o 
   3   9   3       38.23       56.02     95.96 o 
   4   9   3      881.99      825.05    173.08 o 
   5   9   3      751.26      872.14    183.90 o 
 -13  10   3     2214.21     2150.18    279.39 o 
 -12  10   3     2183.49     1881.43    252.78 o 
 -11  10   3      764.30      741.15    134.85 o 
 -10  10   3      453.89      454.13     58.87 o 
  -9  10   3     1447.72     1546.29    103.92 o 
  -8  10   3     2861.88     2888.85    109.63 o 
  -7  10   3     1738.95     1779.17    108.80 o 
  -6  10   3      322.65      327.59     43.34 o 
  -5  10   3     1192.38     1260.37     81.27 o 
  -4  10   3     5564.97     5469.62    179.57 o 
  -3  10   3     3356.51     3441.90    251.09 o 
  -2  10   3     1359.13     1637.36    180.85 o 
  -1  10   3       23.03        6.61     58.78 o 
   0  10   3     1594.23     1646.96    195.27 o 
   1  10   3      979.07      748.17    143.18 o 
   2  10   3     1644.69     1778.58    220.87 o 
   3  10   3       20.91       55.84     66.34 o 
   4  10   3       75.49      115.89     87.73 o 
 -13  11   3       54.31      132.31     99.04 o 
 -12  11   3     1077.19     1120.80    208.28 o 
 -11  11   3     1273.85     1482.83    156.24 o 
 -10  11   3      676.96      640.82     74.14 o 
  -9  11   3        2.98      -15.89     48.51 o 
  -8  11   3     1792.05     1859.97    169.84 o 
  -7  11   3     4354.65     4662.33    180.55 o 
  -6  11   3     3150.77     3241.74    135.81 o 
  -5  11   3      183.07      179.55     56.37 o 
  -4  11   3      855.40      855.94     79.02 o 
  -3  11   3     1510.80     1608.01    210.79 o 
  -2  11   3     2552.52     2691.31    234.03 o 
  -1  11   3     1282.34     1210.81    169.06 o 
   0  11   3       16.61      -44.50     63.29 o 
   1  11   3      399.01      218.91    101.90 o 
   2  11   3     1299.94     1701.44    223.63 o 
   3  11   3      839.97      973.29    189.08 o 
 -12  12   3      340.44      423.93    146.11 o 
 -11  12   3     1786.00     1572.05    226.68 o 
 -10  12   3     3215.18     3203.20    301.60 o 
  -9  12   3      573.05      568.01     87.96 o 
  -8  12   3      592.55      645.08    161.55 o 
  -7  12   3     2350.43     2243.11    159.25 o 
  -6  12   3     3029.89     2918.78    182.28 o 
  -5  12   3     1858.40     1636.90    144.02 o 
  -4  12   3      777.80      922.92    185.15 o 
  -3  12   3       34.93       57.58     91.73 o 
  -2  12   3     1467.43     1454.82    192.18 o 
  -1  12   3     1508.74     1484.38    190.44 o 
   0  12   3      603.39      587.82    139.08 o 
   1  12   3       27.77      122.24     86.98 o 
 -12  13   3        1.13      395.06    152.45 o 
 -11  13   3     1071.29     1227.30    204.85 o 
 -10  13   3     2094.21     2172.60    262.61 o 
  -9  13   3     1513.30     1808.44    232.77 o 
  -8  13   3      359.32      440.76     79.91 o 
  -7  13   3      486.91      500.09    162.55 o 
  -6  13   3      881.28     1180.10    124.68 o 
  -5  13   3     1766.28     1700.99    115.35 o 
  -4  13   3     1255.19     1183.57    320.42 o 
  -3  13   3      200.60      243.21    184.69 o 
  -2  13   3        6.17     -101.86    101.86 o 
  -1  13   3      693.62      805.89    158.72 o 
   0  13   3     2039.51     1637.34    218.74 o 
 -11  14   3       99.30      -48.15     97.42 o 
 -10  14   3     1371.58     1440.49    225.28 o 
  -9  14   3     1147.13     1178.77    201.46 o 
  -8  14   3     1310.83     1663.28    242.91 o 
  -7  14   3      151.43       94.76     47.46 o 
  -6  14   3      533.85      527.06    109.43 o 
  -5  14   3      417.40      452.77     89.34 o 
  -4  14   3     1375.89     1394.69    147.61 o 
  -3  14   3      325.89      209.28     67.55 o 
  -2  14   3       10.22       87.23     66.86 o 
  -9  15   3      203.54      363.05    136.36 o 
  -8  15   3     2317.11     2437.61    292.96 o 
  -7  15   3     1440.23     1246.35    138.33 o 
  -6  15   3      199.72      264.67     76.80 o 
  -5  15   3       19.73      158.42     91.66 o 
  -4  15   3      675.13      620.35    106.45 o 
   1 -16   4      985.29     1218.92    214.92 o 
   2 -16   4       14.23      347.02     96.13 o 
   3 -16   4      229.31      178.64     74.66 o 
   4 -16   4     1273.88     1225.23    149.97 o 
   5 -16   4     2466.34     2443.13    196.92 o 
   6 -16   4      510.44      468.75     93.18 o 
   7 -16   4      244.00      189.24     51.37 o 
  -1 -15   4       69.41      212.52    108.23 o 
   0 -15   4      731.16      686.51    157.43 o 
   1 -15   4     1053.86     1124.43    196.62 o 
   2 -15   4      692.30      653.19    109.36 o 
   3 -15   4      100.86       47.12     57.41 o 
   4 -15   4     1125.95      942.30    131.42 o 
   5 -15   4      921.16     1060.34    128.99 o 
   6 -15   4     3306.57     3559.14    371.87 o 
   7 -15   4      860.76      971.83    123.43 o 
   8 -15   4        1.89       95.01     52.94 o 
   9 -15   4      621.97      582.23     84.13 o 
  -3 -14   4     1991.77     2375.15    286.63 o 
  -2 -14   4     1460.04     1644.90    240.63 o 
  -1 -14   4      209.66      163.62     65.11 o 
   0 -14   4      336.84      253.22    106.61 o 
   1 -14   4     2000.50     1727.83    237.53 o 
   2 -14   4      958.43     1159.28    191.65 o 
   3 -14   4      665.61      549.30     95.22 o 
   4 -14   4       59.62       41.75     54.55 o 
   5 -14   4      784.11      936.61    118.31 o 
   6 -14   4     2233.81     2285.49    241.11 o 
   7 -14   4     2280.32     2627.66    156.01 o 
   8 -14   4     1060.31     1083.24    107.53 o 
   9 -14   4       42.94       79.67     51.13 o 
  -4 -13   4       54.87      144.22     99.09 o 
  -3 -13   4     1889.07     2000.00    252.47 o 
  -2 -13   4     2672.76     2812.05    291.92 o 
  -1 -13   4     2879.83     2979.55    292.94 o 
   0 -13   4       66.23       72.45     93.22 o 
   1 -13   4      488.94      376.01    119.03 o 
   2 -13   4     4850.85     4815.15    349.29 o 
   3 -13   4     7191.73     6993.13    288.21 o 
   4 -13   4      327.15      277.86     70.61 o 
   5 -13   4      189.08      204.84     67.13 o 
   6 -13   4      433.16      395.74     67.08 o 
   7 -13   4     2376.48     2540.49    148.14 o 
   8 -13   4      660.06      761.32     87.19 o 
   9 -13   4      714.55      794.02     90.92 o 
  10 -13   4      212.76      273.51     98.24 o 
  -5 -12   4     2171.10     1691.85    240.71 o 
  -4 -12   4     1243.66     1034.18    185.31 o 
  -3 -12   4       98.99      204.52     93.19 o 
  -2 -12   4     1049.99      959.50    122.40 o 
  -1 -12   4     3242.80     3131.27    285.63 o 
   0 -12   4     1081.95     1389.75    192.42 o 
   1 -12   4        5.57        0.57     70.62 o 
   2 -12   4     1692.09     1794.51    208.46 o 
   3 -12   4     8207.92     8453.96    300.34 o 
   4 -12   4     1751.40     1615.54    134.61 o 
   5 -12   4     3201.48     3218.84    225.43 o 
   6 -12   4       98.18      168.72     57.15 o 
   7 -12   4     3336.58     3231.21    159.80 o 
   8 -12   4     2055.09     1905.59    128.53 o 
   9 -12   4     1259.75     1492.13    280.78 o 
  10 -12   4      155.82      264.54     91.16 o 
  11 -12   4      101.82      156.26     96.50 o 
  -6 -11   4      985.14     1091.64    206.07 o 
  -5 -11   4     2974.68     2986.96    304.35 o 
  -4 -11   4     1228.35     1539.65    212.16 o 
  -3 -11   4       53.73      109.20     73.75 o 
  -2 -11   4       97.24      192.39     98.43 o 
  -1 -11   4     3565.46     3401.23    282.76 o 
   0 -11   4     4078.09     3550.58    280.91 o 
   1 -11   4     3359.80     2955.41    257.81 o 
   2 -11   4     1788.55     2004.04    210.21 o 
   3 -11   4      636.10      640.79     87.92 o 
   4 -11   4     2599.41     2470.47    127.37 o 
   5 -11   4     3683.64     3856.04    167.91 o 
   6 -11   4      424.00      478.56     64.25 o 
   7 -11   4      809.17      848.02    127.58 o 
   8 -11   4     1067.87     1226.10    101.01 o 
   9 -11   4     1987.36     1824.77    165.49 o 
  10 -11   4     1033.72      835.61    149.03 o 
  11 -11   4      317.45      326.06    235.14 o 
  -7 -10   4      841.78     1214.50    202.04 o 
  -6 -10   4        5.68      -93.52     93.52 o 
  -5 -10   4     1516.07     1649.26    219.74 o 
  -4 -10   4     1626.94     1547.35    203.27 o 
  -3 -10   4     1715.90     1883.06    216.40 o 
  -2 -10   4       10.60       96.88     81.89 o 
  -1 -10   4     1310.20     1057.29    156.60 o 
   0 -10   4     1931.47     2389.65    222.94 o 
   1 -10   4      612.39      699.02    134.63 o 
   2 -10   4     4661.86     4570.27    294.45 o 
   3 -10   4      461.97      497.37     58.59 o 
   4 -10   4     1863.14     1820.52    103.98 o 
   5 -10   4     4357.97     4368.06    162.28 o 
   6 -10   4     2193.04     2349.88    123.96 o 
   7 -10   4       30.48        2.02     38.82 o 
   8 -10   4      507.84      333.09     75.36 o 
   9 -10   4     2441.65     2691.64    367.65 o 
  10 -10   4     3300.33     3488.34    317.80 o 
  11 -10   4     1092.85      923.48    188.62 o 
  -8  -9   4     1891.20     1794.40    246.89 o 
  -7  -9   4     1677.83     1805.92    237.04 o 
  -6  -9   4      275.25      496.00    162.16 o 
  -5  -9   4      145.87       78.52     86.73 o 
  -4  -9   4     2167.42     2069.28    222.15 o 
  -3  -9   4     3680.84     3454.77    268.59 o 
  -2  -9   4     1144.82     1015.23    150.55 o 
  -1  -9   4     1073.23      874.66    137.66 o 
   0  -9   4        8.43      -83.57     83.57 o 
   1  -9   4     3341.16     3192.36    237.99 o 
   2  -9   4     6806.00     6791.26    224.71 o 
   3  -9   4     1699.64     1738.16     94.66 o 
   4  -9   4        2.41       -1.24     32.40 o 
   5  -9   4     2159.09     2233.73     74.48 o 
   6  -9   4     3396.34     3494.18    145.00 o 
   7  -9   4     4187.98     4063.57    299.49 o 
   8  -9   4      527.35      526.97    123.21 o 
   9  -9   4       18.57      -31.80     79.53 o 
  10  -9   4     1069.71      987.27    177.78 o 
  11  -9   4     1772.00     2359.17    269.67 o 
  -9  -8   4        0.57       73.19    100.00 o 
  -8  -8   4      852.56      897.20    174.29 o 
  -7  -8   4     2234.43     2473.80    259.33 o 
  -6  -8   4     2446.93     2221.79    235.19 o 
  -5  -8   4      539.02      480.71    123.38 o 
  -4  -8   4        4.66      -23.06     29.39 o 
  -3  -8   4     1901.04     1814.56    181.40 o 
  -2  -8   4     4034.29     4206.21    267.40 o 
  -1  -8   4     7565.10     7260.13    338.69 o 
   0  -8   4     2493.50     2637.33    204.53 o 
   1  -8   4     1791.15     1815.38    171.16 o 
   2  -8   4     4564.99     4696.50    140.72 o 
   3  -8   4    10587.55    11012.06    216.94 o 
   4  -8   4     1007.79     1096.54     73.49 o 
   5  -8   4      238.93      392.62     59.72 o 
   6  -8   4     1630.52     1662.09    116.97 o 
   7  -8   4     4481.79     4619.65    310.87 o 
   8  -8   4     2569.44     2522.45    248.22 o 
   9  -8   4      585.59      568.16    139.22 o 
  10  -8   4       78.13      179.62     95.51 o 
  11  -8   4     1389.72     1231.48    196.32 o 
  -9  -7   4      327.22      118.55    103.80 o 
  -8  -7   4       30.54      -14.89     62.90 o 
  -7  -7   4     2189.87     2283.05    237.39 o 
  -6  -7   4     2007.05     2158.94    132.10 o 
  -5  -7   4     2362.87     2213.00    124.90 o 
  -4  -7   4      653.17      709.85     69.69 o 
  -3  -7   4      335.01      241.82     74.69 o 
  -2  -7   4     6363.33     6320.86    304.04 o 
  -1  -7   4     8146.14     8401.59    198.16 o 
   0  -7   4     2647.10     2770.18    117.64 o 
   1  -7   4       15.78       56.83     34.94 o 
   2  -7   4     3036.42     3120.81    106.85 o 
   3  -7   4     1251.71     1078.34    131.88 o 
   4  -7   4     2428.78     2559.54     92.41 o 
   5  -7   4     2046.61     1881.56    112.69 o 
   6  -7   4       55.86       52.08     62.85 o 
   7  -7   4      921.61     1030.85    154.69 o 
   8  -7   4     7810.57     7919.59    422.73 o 
   9  -7   4     2151.29     1974.38    232.98 o 
  10  -7   4      282.36      302.83    121.34 o 
  11  -7   4      138.42       15.98     84.83 o 
 -10  -6   4     1644.87     1562.19    219.54 o 
  -9  -6   4     1462.23     1803.52    222.91 o 
  -8  -6   4      410.19      452.60     74.37 o 
  -7  -6   4      453.02      443.66     70.45 o 
  -6  -6   4      590.42      544.33     71.60 o 
  -5  -6   4     3941.87     3854.64    160.73 o 
  -4  -6   4     7725.41     8377.13    357.31 o 
  -3  -6   4      138.31      176.86     63.68 o 
  -2  -6   4      258.03      218.89     79.10 o 
  -1  -6   4    14703.87    15957.66    241.16 o 
   0  -6   4    15834.21    16514.01    436.34 o 
   1  -6   4      446.73      448.60     80.89 o 
   2  -6   4     1328.43     1368.39     82.42 o 
   3  -6   4      607.15      576.12     39.87 o 
   4  -6   4     9063.13     9021.47    128.03 o 
   5  -6   4     1008.95     1205.46    144.05 o 
   6  -6   4     2643.76     2454.02    216.87 o 
   7  -6   4      792.05      538.20    109.63 o 
   8  -6   4     3094.22     3078.98    266.18 o 
   9  -6   4     2146.80     2199.91    237.25 o 
  10  -6   4     2001.40     2101.36    174.03 o 
  11  -6   4       69.03      122.58     66.51 o 
 -10  -5   4      568.95     1081.95    179.51 o 
  -9  -5   4     1342.96     1415.54    127.89 o 
  -8  -5   4     4280.68     4289.46    234.30 o 
  -7  -5   4      106.58       45.54     68.51 o 
  -6  -5   4       55.94       34.14     34.02 o 
  -5  -5   4     7532.47     7775.59    222.47 o 
  -4  -5   4     5235.89     4957.03    259.00 o 
  -3  -5   4      677.40      474.68     83.32 o 
  -2  -5   4      895.72      963.90    109.78 o 
  -1  -5   4     8074.10     8247.94    289.92 o 
   0  -5   4     4016.12     4032.89    118.30 o 
   1  -5   4     2363.79     1987.17    151.15 o 
   2  -5   4       88.69      163.80     24.61 o 
   3  -5   4      144.42      147.02     20.65 o 
   4  -5   4       77.95       75.10     25.09 o 
   5  -5   4    12776.53    13141.63    452.86 o 
   6  -5   4      823.59     1014.40    103.78 o 
   7  -5   4     2941.28     2832.17    170.05 o 
   8  -5   4      232.13      292.49    112.90 o 
   9  -5   4     2079.98     2177.17    237.85 o 
  10  -5   4     2534.32     2474.68    265.98 o 
  11  -5   4     1209.32     1254.38    204.43 o 
 -11  -4   4      469.61      359.14    121.49 o 
 -10  -4   4        0.48       17.57     50.48 o 
  -9  -4   4      849.52      862.67    102.58 o 
  -8  -4   4     7610.20     7841.80    332.21 o 
  -7  -4   4     1911.03     2139.65    134.18 o 
  -6  -4   4     1585.98     1679.81    148.42 o 
  -5  -4   4        3.60       -2.22     49.79 o 
  -4  -4   4     4977.03     4865.42    236.89 o 
  -3  -4   4     9804.53     9917.53    308.78 o 
  -2  -4   4    19562.41    19747.79    765.70 o 
  -1  -4   4     4470.40     5054.16    204.85 o 
   0  -4   4     3003.89     3438.86    171.59 o 
   1  -4   4    10943.06    10737.15    139.63 o 
   2  -4   4     4899.04     4765.76     83.25 o 
   3  -4   4    10325.87    10506.05    141.38 o 
   4  -4   4     1101.11     1115.54     45.85 o 
   5  -4   4     2571.63     2524.83     90.84 o 
   6  -4   4     2956.21     2855.52    179.81 o 
   7  -4   4     3568.71     3506.06    264.91 o 
   8  -4   4       10.30      -59.07     86.25 o 
   9  -4   4      549.25      445.67    128.76 o 
  10  -4   4      813.98      963.13    186.76 o 
  11  -4   4     1634.15     1836.56    247.93 o 
 -11  -3   4     1397.59     1493.53    143.65 o 
 -10  -3   4      888.35      881.31    108.48 o 
  -9  -3   4      881.84      741.08     91.61 o 
  -8  -3   4     1644.54     1640.13    122.43 o 
  -7  -3   4     2620.30     2550.39    142.09 o 
  -6  -3   4     4102.49     4250.30    167.77 o 
  -5  -3   4     2138.03     2147.10    158.62 o 
  -4  -3   4      184.95      100.41     50.21 o 
  -3  -3   4     3282.37     3243.70    183.46 o 
  -2  -3   4      830.54      693.85     54.67 o 
  -1  -3   4     4594.38     4743.05    260.43 o 
   0  -3   4     2137.81     2213.50     84.97 o 
   1  -3   4     1407.36     1389.09     42.39 o 
   2  -3   4     9779.37     9780.96    108.62 o 
   3  -3   4     7698.83     7437.56    118.72 o 
   4  -3   4     3791.11     3664.24     79.71 o 
   5  -3   4      275.62      273.89     53.88 o 
   6  -3   4     2938.51     2777.07    223.19 o 
   7  -3   4     5057.50     5363.98    329.30 o 
   8  -3   4     1315.96     1300.81    181.26 o 
   9  -3   4      196.25       98.73     82.65 o 
  10  -3   4       90.98       75.66     83.19 o 
  11  -3   4     1181.71     1195.52    211.77 o 
 -12  -2   4     1111.04     1037.39    175.17 o 
 -11  -2   4     2306.02     2144.69    168.46 o 
 -10  -2   4     1724.76     1601.74    136.86 o 
  -9  -2   4      158.07      272.02     65.63 o 
  -8  -2   4       10.44       54.05     39.34 o 
  -7  -2   4     1475.34     1516.58    113.27 o 
  -6  -2   4     5033.69     4677.91    169.51 o 
  -5  -2   4    11095.28    11525.16    324.50 o 
  -4  -2   4     3289.95     3399.15    112.25 o 
  -3  -2   4        5.79        4.40     15.49 o 
  -2  -2   4     5982.45     6012.27    149.11 o 
  -1  -2   4    18356.05    18206.74    221.32 o 
   0  -2   4     7830.35     7925.60    142.07 o 
   1  -2   4       78.94      147.99     39.09 o 
   2  -2   4     6062.11     6332.41    130.66 o 
   3  -2   4    25329.71    26269.61    306.19 o 
   4  -2   4    14468.67    14819.85    235.75 o 
   5  -2   4     2318.48     2482.95    204.33 o 
   6  -2   4      172.10      152.24     79.97 o 
   7  -2   4     2699.67     2693.06    242.68 o 
   8  -2   4     3354.92     2700.09    255.81 o 
   9  -2   4     2327.57     2366.10    260.07 o 
  10  -2   4      199.97      299.84    117.19 o 
 -12  -1   4       32.29       22.64    112.34 o 
 -11  -1   4     1459.18     1610.25    141.58 o 
 -10  -1   4     3030.45     3437.35    417.43 o 
  -9  -1   4     2235.54     2357.91    149.87 o 
  -8  -1   4     1424.34     1431.34    108.17 o 
  -7  -1   4      634.30      557.83     68.31 o 
  -6  -1   4     3995.82     3959.86    147.29 o 
  -5  -1   4    11104.86    11223.64    198.68 o 
  -4  -1   4    10141.12     9938.78    222.34 o 
  -3  -1   4      764.78      788.28     36.82 o 
  -2  -1   4      279.32      283.81     24.36 o 
  -1  -1   4     9169.37     8953.14    165.10 o 
   0  -1   4    12416.61    12580.04    134.52 o 
   1  -1   4     2063.42     2054.62     97.05 o 
   2  -1   4     1495.50     1586.50     64.59 o 
   3  -1   4     2489.18     2126.60    101.20 o 
   4  -1   4     3936.13     3603.93    227.84 o 
   5  -1   4     4836.70     5014.79    287.60 o 
   6  -1   4     1004.05      963.85    142.38 o 
   7  -1   4       88.40       80.78     62.85 o 
   8  -1   4     1659.02     1492.04    200.17 o 
   9  -1   4     2633.13     2979.57    295.57 o 
  10  -1   4     1535.99     1385.96    218.37 o 
 -13   0   4     1577.54     1586.66    208.59 o 
 -12   0   4     1292.70     1344.49    256.07 o 
 -11   0   4      403.46      440.19     78.60 o 
 -10   0   4      891.76      953.47    100.81 o 
  -9   0   4     1060.56     1168.70    112.69 o 
  -8   0   4     4732.21     4969.76    190.55 o 
  -7   0   4     2293.19     2395.74    121.94 o 
  -6   0   4       43.44       98.08     42.78 o 
  -5   0   4     8931.11     8869.88    167.12 o 
  -4   0   4     4158.94     3979.99     68.24 o 
  -3   0   4      294.32      273.58     14.35 o 
  -2   0   4    14243.84    14840.97    100.56 o 
  -1   0   4     1653.44     1786.64     40.38 o 
   0   0   4     5835.41     5648.95     94.30 o 
   1   0   4     9943.26     9183.58    319.01 o 
   2   0   4     1555.13     1558.65     87.11 o 
   3   0   4      209.49      248.64     45.44 o 
   4   0   4      828.70      772.34    112.59 o 
   5   0   4     7041.71     7434.16    353.71 o 
   6   0   4     4195.82     3906.07    281.62 o 
   7   0   4      200.56       98.71     75.80 o 
   8   0   4      207.35      108.28     73.03 o 
   9   0   4     1495.01     1723.82    230.48 o 
  10   0   4     1467.13     1717.76    246.24 o 
 -13   1   4     1137.12     1226.49    136.28 o 
 -12   1   4     3185.38     3406.41    208.06 o 
 -11   1   4      352.97      402.10     74.40 o 
 -10   1   4      107.33       59.26     41.25 o 
  -9   1   4     2354.46     2389.87    140.68 o 
  -8   1   4     6267.83     5783.96    197.82 o 
  -7   1   4     8268.21     8046.17    172.31 o 
  -6   1   4      208.91      203.30     25.25 o 
  -5   1   4     1884.28     1976.68     53.66 o 
  -4   1   4     5427.70     5123.81     84.10 o 
  -3   1   4    34489.23    34909.93    214.17 o 
  -2   1   4     4274.60     4147.12     51.24 o 
  -1   1   4       91.75       99.82     17.02 o 
   0   1   4     1816.27     1648.49     62.93 o 
   1   1   4     6511.80     6158.17    165.12 o 
   2   1   4     1583.04     1267.85     86.03 o 
   3   1   4     6301.84     6165.88    194.87 o 
   4   1   4        7.35      -53.15     58.96 o 
   5   1   4     1392.51     1499.27    178.35 o 
   6   1   4     2520.35     2497.41    233.76 o 
   7   1   4      891.32     1083.73    178.81 o 
   8   1   4       27.13      -29.75     95.16 o 
   9   1   4      530.92      509.24    146.13 o 
 -13   2   4        8.79      -57.62     57.62 o 
 -12   2   4     1234.81     1497.63    139.97 o 
 -11   2   4     2037.97     2338.58    121.90 o 
 -10   2   4     2474.02     2557.77    118.79 o 
  -9   2   4      195.23      244.85     47.25 o 
  -8   2   4     1512.34     1400.25     77.27 o 
  -7   2   4    13862.84    13810.59    189.10 o 
  -6   2   4     6969.44     7017.19    107.93 o 
  -5   2   4      751.95      734.28     25.06 o 
  -4   2   4     1736.59     1696.65     87.19 o 
  -3   2   4    12552.37    12134.73    197.24 o 
  -2   2   4     8275.21     7982.57     91.97 o 
  -1   2   4     1382.15     1289.37     52.98 o 
   0   2   4     2355.69     2596.66    152.29 o 
   1   2   4     1901.91     1814.21     99.24 o 
   2   2   4    11638.72    11917.73    490.09 o 
   3   2   4     4925.68     4709.84    263.97 o 
   4   2   4      108.63      127.72     80.36 o 
   5   2   4        1.29       91.61     81.71 o 
   6   2   4     1565.04     1529.53    190.96 o 
   7   2   4     1929.74     2258.81    243.85 o 
   8   2   4      600.77      581.31    144.22 o 
   9   2   4       25.82      159.18     89.79 o 
 -13   3   4      125.94      184.82     74.21 o 
 -12   3   4     1198.30     1406.55    176.14 o 
 -11   3   4     3137.05     3070.16    175.90 o 
 -10   3   4     8163.59     8166.53    181.49 o 
  -9   3   4       78.71       97.93     36.11 o 
  -8   3   4      550.19      546.20     47.44 o 
  -7   3   4     3595.60     3459.46     71.88 o 
  -6   3   4    12474.88    12656.26    138.36 o 
  -5   3   4     2666.67     2529.71     48.33 o 
  -4   3   4     6330.88     6174.71     85.28 o 
  -3   3   4     3032.57     2973.29     59.83 o 
  -2   3   4    12516.90    12704.22    139.30 o 
  -1   3   4    14059.40    14015.64    186.30 o 
   0   3   4    35390.42    35927.59    418.56 o 
   1   3   4      634.44      716.07     72.87 o 
   2   3   4     2438.64     2402.93    131.99 o 
   3   3   4     6133.27     6424.53    319.41 o 
   4   3   4     2393.88     2053.78    199.70 o 
   5   3   4       30.46      273.32     98.51 o 
   6   3   4     1107.75     1076.26    171.90 o 
   7   3   4      844.54     1030.75    181.59 o 
   8   3   4     2140.16     2546.25    286.87 o 
 -14   4   4      501.87      683.65    162.39 o 
 -13   4   4      480.02      501.93    199.97 o 
 -12   4   4        6.38       54.99     65.26 o 
 -11   4   4     1465.47     1367.54     99.19 o 
 -10   4   4     5922.03     5888.89    168.88 o 
  -9   4   4     2621.93     2635.79     82.45 o 
  -8   4   4     4199.13     4210.76     94.85 o 
  -7   4   4      364.98      338.92     27.19 o 
  -6   4   4     5789.21     5522.52     87.16 o 
  -5   4   4     5692.94     5416.19     71.52 o 
  -4   4   4     4929.11     4746.24     84.56 o 
  -3   4   4      333.79      366.77     35.87 o 
  -2   4   4        9.85       37.77     19.78 o 
  -1   4   4    21458.43    21805.21    322.50 o 
   0   4   4     9773.57     9552.09    234.82 o 
   1   4   4      933.99     1009.57     88.20 o 
   2   4   4       40.21       58.36     51.71 o 
   3   4   4      721.28      814.62    130.88 o 
   4   4   4      291.74      233.51     87.59 o 
   5   4   4     1008.86     1212.11    172.27 o 
   6   4   4       33.70      163.82    101.52 o 
   7   4   4      168.81      164.08     73.53 o 
   8   4   4      546.64      598.67    160.55 o 
 -14   5   4     1544.40     1482.55    160.20 o 
 -13   5   4     1744.03     1916.54    179.89 o 
 -12   5   4      679.53      574.80     97.64 o 
 -11   5   4      146.18      151.10     31.59 o 
 -10   5   4     1268.62     1416.76     75.36 o 
  -9   5   4     5709.70     5998.31    153.86 o 
  -8   5   4     3356.49     3144.90     97.53 o 
  -7   5   4       63.70       55.52     14.92 o 
  -6   5   4     1833.74     1864.43     54.64 o 
  -5   5   4     1772.93     1790.22     86.53 o 
  -4   5   4    10140.78     9949.17    140.53 o 
  -3   5   4     5805.14     5762.75    111.78 o 
  -2   5   4      396.90      430.77     44.25 o 
  -1   5   4     3383.15     3180.87    139.39 o 
   0   5   4     2517.69     2451.71    174.32 o 
   1   5   4     2631.48     2473.28    190.51 o 
   2   5   4      150.85      179.94     77.99 o 
   3   5   4     1377.65     1045.28    149.85 o 
   4   5   4     5808.56     5802.78    357.08 o 
   5   5   4     2556.88     2683.42    259.93 o 
   6   5   4     1278.34     1557.57    222.44 o 
   7   5   4      583.04      807.62    173.94 o 
 -14   6   4      738.71     1008.61    145.41 o 
 -13   6   4     1705.41     1875.66    175.96 o 
 -12   6   4     2454.14     2699.14    199.25 o 
 -11   6   4      526.24      506.42     61.71 o 
 -10   6   4      144.19      136.31     27.06 o 
  -9   6   4     2243.85     2082.38     96.73 o 
  -8   6   4     4855.58     4677.36    112.15 o 
  -7   6   4     3383.90     3340.28     77.22 o 
  -6   6   4      592.15      607.81     31.42 o 
  -5   6   4      317.19      298.72     31.44 o 
  -4   6   4     5740.63     5664.41    114.87 o 
  -3   6   4     6405.47     6598.72    154.94 o 
  -2   6   4     3119.56     3215.54    138.06 o 
  -1   6   4       33.50       19.37     33.46 o 
   0   6   4      257.18      299.26     58.95 o 
   1   6   4     1337.54     1334.64    153.79 o 
   2   6   4     1252.97     1589.88    181.77 o 
   3   6   4      148.28      124.13     83.27 o 
   4   6   4        1.53       -6.79     74.72 o 
   5   6   4      731.95      439.19    123.30 o 
   6   6   4     1977.93     2316.62    271.50 o 
 -14   7   4       40.03      134.95     85.11 o 
 -13   7   4      470.16      432.19     94.23 o 
 -12   7   4     2349.22     2438.25    189.50 o 
 -11   7   4     2896.91     3005.54    213.28 o 
 -10   7   4      920.74      959.80     62.94 o 
  -9   7   4       80.67       77.65     23.59 o 
  -8   7   4     1806.85     1712.48     79.70 o 
  -7   7   4     3175.85     2931.41     80.51 o 
  -6   7   4     4034.28     3956.96    127.27 o 
  -5   7   4      343.89      332.51     36.78 o 
  -4   7   4     1118.16     1057.60     56.92 o 
  -3   7   4     1518.34     1507.07     84.11 o 
  -2   7   4     1883.86     1958.04    192.58 o 
  -1   7   4      894.02      780.78    135.67 o 
   0   7   4       16.53       68.37     67.37 o 
   1   7   4     1157.49     1177.52    145.44 o 
   2   7   4     2808.95     2710.65    237.42 o 
   3   7   4     6419.81     6546.10    390.65 o 
   4   7   4      581.86      726.30    149.03 o 
   5   7   4        5.56       -6.65     83.10 o 
   6   7   4      619.70      574.04    146.44 o 
 -14   8   4      630.84      690.25    119.89 o 
 -13   8   4      637.09      398.47    107.29 o 
 -12   8   4     2380.39     2326.93    333.88 o 
 -11   8   4     3158.05     3027.49    203.13 o 
 -10   8   4     3326.41     3555.02    149.46 o 
  -9   8   4      538.39      540.84     47.72 o 
  -8   8   4        5.01       26.41     25.99 o 
  -7   8   4     2188.41     2483.89    101.65 o 
  -6   8   4     6606.96     6557.57    148.58 o 
  -5   8   4     3020.65     2807.12     97.61 o 
  -4   8   4      113.76      109.34     29.69 o 
  -3   8   4     1595.83     1566.13     92.22 o 
  -2   8   4      851.88      889.34    123.06 o 
  -1   8   4     2364.81     2562.99    201.64 o 
   0   8   4      314.15      215.08     85.28 o 
   1   8   4      178.37      177.87     86.06 o 
   2   8   4      116.61      226.58     94.09 o 
   3   8   4     1361.58     1429.46    200.02 o 
   4   8   4     2161.55     2155.04    253.31 o 
   5   8   4      290.77      241.22    111.00 o 
 -13   9   4      399.81      330.92     89.68 o 
 -12   9   4        0.58      -36.92     59.17 o 
 -11   9   4      469.29      550.29     98.08 o 
 -10   9   4     3530.11     3679.78    212.48 o 
  -9   9   4     1030.48     1014.27     86.53 o 
  -8   9   4      177.18      224.62     56.83 o 
  -7   9   4      180.26      194.31     39.22 o 
  -6   9   4     3986.39     3829.85    119.24 o 
  -5   9   4     6866.86     6822.07    156.85 o 
  -4   9   4     1471.78     1550.88     73.98 o 
  -3   9   4        6.14       25.55     20.55 o 
  -2   9   4      777.91      919.67    130.33 o 
  -1   9   4     3192.04     3152.32    237.95 o 
   0   9   4     1480.24     1471.38    171.48 o 
   1   9   4      586.19      478.25    115.42 o 
   2   9   4       63.50      269.50    114.46 o 
   3   9   4      576.30      626.67    141.33 o 
   4   9   4     1066.74     1059.37    193.01 o 
 -13  10   4     1309.13     1413.04    159.58 o 
 -12  10   4      598.99      530.57     97.98 o 
 -11  10   4      158.93      196.12     58.11 o 
 -10  10   4     1269.63     1211.90    125.83 o 
  -9  10   4     2572.87     2738.45    147.38 o 
  -8  10   4     2731.29     2629.75    106.74 o 
  -7  10   4        7.34       -5.44     27.70 o 
  -6  10   4     1501.30     1592.36     82.01 o 
  -5  10   4     2851.31     2967.15    109.20 o 
  -4  10   4     3169.66     3343.26    173.63 o 
  -3  10   4     1289.06     1178.00    111.02 o 
  -2  10   4        0.33       -2.94     50.95 o 
  -1  10   4     1573.78     1302.00    171.46 o 
   0  10   4     2240.16     2084.28    225.47 o 
   1  10   4     2041.34     2134.78    233.60 o 
   2  10   4      393.31      395.24    115.91 o 
   3  10   4       28.26      -10.19     90.54 o 
 -13  11   4     1133.78     1639.99    253.02 o 
 -12  11   4      756.68      866.91    169.02 o 
 -11  11   4     1086.23     1033.81    259.97 o 
 -10  11   4       42.09       96.09     94.21 o 
  -9  11   4     1299.07     1475.74    217.21 o 
  -8  11   4     4164.65     3972.78    139.53 o 
  -7  11   4     3090.75     3254.12    159.79 o 
  -6  11   4     2081.89     1942.53    114.94 o 
  -5  11   4       50.31       33.07     32.38 o 
  -4  11   4      802.84      973.09    105.45 o 
  -3  11   4     2625.91     2871.78    342.16 o 
  -2  11   4     1034.63     1065.74    154.23 o 
  -1  11   4        0.32      153.27     88.07 o 
   0  11   4      199.64      122.11     81.11 o 
   1  11   4     1397.76     1432.57    202.92 o 
   2  11   4     1079.04     1153.21    188.64 o 
 -12  12   4     1707.22     2140.23    273.52 o 
 -11  12   4      957.87      976.17    123.27 o 
 -10  12   4      630.71      494.54     93.05 o 
  -9  12   4       78.79      141.30    106.03 o 
  -8  12   4      662.72      609.32     93.82 o 
  -7  12   4      427.70      546.03     82.83 o 
  -6  12   4      571.55      638.63     71.85 o 
  -5  12   4       57.86       21.94     44.61 o 
  -4  12   4       99.33      107.63    103.99 o 
  -3  12   4      796.75      981.15    115.70 o 
  -2  12   4     2483.90     2653.18    248.83 o 
  -1  12   4      644.29      801.92    149.75 o 
   0  12   4       71.28      -59.93     74.49 o 
   1  12   4      822.41      814.71    161.40 o 
 -11  13   4     1654.94     1548.03    232.81 o 
 -10  13   4     1306.91     1467.97    225.47 o 
  -9  13   4      233.76      274.22    114.02 o 
  -8  13   4       13.18      149.76    120.49 o 
  -7  13   4     1112.16     1179.38    122.98 o 
  -6  13   4     2159.83     2038.63    162.49 o 
  -5  13   4     1203.91     1065.23    179.56 o 
  -4  13   4      458.19      400.59     78.00 o 
  -3  13   4      246.95      212.89     76.09 o 
  -2  13   4      884.96     1077.14    366.24 o 
  -1  13   4     2026.23     2202.05    252.23 o 
 -10  14   4     1501.10     1228.44    216.01 o 
  -9  14   4     1439.45     1320.31    217.92 o 
  -8  14   4       40.03      441.54    157.91 o 
  -7  14   4      607.79      394.75    138.92 o 
  -6  14   4      841.18      843.63    176.53 o 
  -5  14   4     1357.57     1452.78    232.23 o 
  -4  14   4      925.20     1455.36    244.73 o 
  -3  14   4        7.14       -0.79     99.28 o 
  -7  15   4      182.50      193.74    104.33 o 
  -6  15   4      261.04      332.53    138.41 o 
   1 -16   5       26.34      201.84    103.32 o 
   2 -16   5      453.90      400.47     96.57 o 
   3 -16   5     2072.74     1813.69    316.70 o 
   4 -16   5     1027.61     1144.23    331.65 o 
   5 -16   5      926.80     1062.38    158.61 o 
   6 -16   5       67.71       12.43     50.44 o 
   7 -16   5      951.40     1151.37    140.30 o 
  -1 -15   5     1621.80     1749.12    249.74 o 
   0 -15   5     2917.65     3350.38    326.21 o 
   1 -15   5     1041.12      978.39    200.30 o 
   2 -15   5       35.01      119.63     67.25 o 
   3 -15   5      162.20      270.69     78.14 o 
   4 -15   5     1632.25     1705.14    185.43 o 
   5 -15   5      655.03      715.82    109.16 o 
   6 -15   5      168.38      245.43     76.65 o 
   7 -15   5       38.51        5.46     84.50 o 
   8 -15   5      878.51      930.02    103.60 o 
  -3 -14   5     1341.96     1272.39    214.40 o 
  -2 -14   5      620.19      517.46    150.05 o 
  -1 -14   5      261.75      284.97    124.26 o 
   0 -14   5     2040.53     2241.57    260.28 o 
   1 -14   5     1034.83     1155.50    194.43 o 
   2 -14   5      474.54      496.21     94.67 o 
   3 -14   5      126.69       34.01     52.87 o 
   4 -14   5      344.40      386.95     80.40 o 
   5 -14   5     1300.26     1351.12    238.76 o 
   6 -14   5      941.42      923.38     92.34 o 
   7 -14   5      406.90      449.69     73.17 o 
   8 -14   5      157.06       84.66     62.05 o 
   9 -14   5     1094.93     1139.35    232.56 o 
  -4 -13   5      962.26      726.79    172.95 o 
  -3 -13   5     3915.35     3457.54    324.35 o 
  -2 -13   5     2863.48     2961.98    295.39 o 
  -1 -13   5       25.19       39.58     82.51 o 
   0 -13   5      288.28      323.17    100.67 o 
   1 -13   5     2541.27     2219.27    246.43 o 
   2 -13   5     2301.58     2423.44    437.72 o 
   3 -13   5      542.83      657.71    133.81 o 
   4 -13   5      262.81      197.29     59.56 o 
   5 -13   5      487.07      599.29     76.67 o 
   6 -13   5     1137.74     1018.17     95.15 o 
   7 -13   5      766.80      651.94     99.16 o 
   8 -13   5      587.75      702.39    144.38 o 
   9 -13   5       73.44        6.52     50.39 o 
  10 -13   5      650.42      631.61    162.42 o 
  -5 -12   5      621.53      560.91    142.37 o 
  -4 -12   5       43.70      -62.57     98.30 o 
  -3 -12   5     1520.12     1311.01    198.61 o 
  -2 -12   5     2580.26     2550.18    262.18 o 
  -1 -12   5      997.28     1050.81    176.84 o 
   0 -12   5       11.15      -16.01     73.57 o 
   1 -12   5      754.99      754.31    145.91 o 
   2 -12   5     4632.45     4510.46    364.17 o 
   3 -12   5      628.13      617.39     89.19 o 
   4 -12   5     1130.40     1220.49     95.79 o 
   5 -12   5      130.26       87.93     62.36 o 
   6 -12   5     1656.42     1762.30    158.10 o 
   7 -12   5     2016.86     1997.92    127.66 o 
   8 -12   5     1847.86     1965.21    131.81 o 
   9 -12   5      198.35      166.36    192.78 o 
  10 -12   5       27.10       68.53     69.45 o 
  -6 -11   5     2181.95     1979.65    246.92 o 
  -5 -11   5     2643.89     2599.02    281.10 o 
  -4 -11   5        6.82      106.57     97.94 o 
  -3 -11   5      285.92      277.42     69.68 o 
  -2 -11   5     1648.21     1597.51    204.94 o 
  -1 -11   5     1142.04     1116.49    167.25 o 
   0 -11   5     1481.06     1633.84    200.65 o 
   1 -11   5     4407.85     4229.99    305.81 o 
   2 -11   5      746.64      834.86     94.92 o 
   3 -11   5     2175.75     2525.07    155.60 o 
   4 -11   5     2958.45     2951.15    135.31 o 
   5 -11   5     1299.31     1346.44     97.32 o 
   6 -11   5      266.16      215.82     87.38 o 
   7 -11   5     3562.58     3487.08    161.32 o 
   8 -11   5     3704.54     4263.14    243.81 o 
   9 -11   5     2031.50     1979.69    252.10 o 
  10 -11   5      491.98      536.78    103.32 o 
  -7 -10   5       50.23       -9.28     94.99 o 
  -6 -10   5     1054.49     1098.95    188.77 o 
  -5 -10   5     2444.22     2165.11    244.82 o 
  -4 -10   5      239.69      182.32     95.59 o 
  -3 -10   5       95.99      144.60     86.10 o 
  -2 -10   5      282.68      168.12     79.53 o 
  -1 -10   5     1252.56     1368.42    171.70 o 
   0 -10   5      638.67      612.01    126.70 o 
   1 -10   5     2502.88     2365.91    220.44 o 
   2 -10   5       21.69       61.66     52.19 o 
   3 -10   5      809.09      759.06     67.93 o 
   4 -10   5     4042.30     4037.98    151.48 o 
   5 -10   5     9081.51     8978.79    230.15 o 
   6 -10   5      360.71      403.66     86.44 o 
   7 -10   5       58.88      144.39     59.42 o 
   8 -10   5      731.96      790.06    159.20 o 
   9 -10   5     1801.43     1727.64    231.19 o 
  10 -10   5     1074.14     1393.68    215.56 o 
  11 -10   5      160.73      145.79    105.80 o 
  -8  -9   5     2055.86     1772.11    245.71 o 
  -7  -9   5      518.29      238.54    115.98 o 
  -6  -9   5       71.14      185.41    100.39 o 
  -5  -9   5     1550.04     1326.81    186.22 o 
  -4  -9   5      381.91      245.02     93.50 o 
  -3  -9   5     1458.29     1677.64    191.88 o 
  -2  -9   5      251.72      265.92     96.21 o 
  -1  -9   5       12.14       93.92     80.64 o 
   0  -9   5     1540.58     1536.62    167.31 o 
   1  -9   5     2593.02     2626.14    221.53 o 
   2  -9   5     3454.80     3564.26    129.79 o 
   3  -9   5      528.16      538.34     82.56 o 
   4  -9   5     1775.40     1852.14     75.37 o 
   5  -9   5     4778.93     4686.07    105.08 o 
   6  -9   5     2646.55     2852.21    156.93 o 
   7  -9   5     2337.97     2344.39    236.06 o 
   8  -9   5       56.63       57.87     84.36 o 
   9  -9   5      581.22      539.03    144.32 o 
  10  -9   5     1796.94     2029.67    253.75 o 
  11  -9   5      613.36      733.36    171.87 o 
  -9  -8   5      528.51      745.32    170.99 o 
  -8  -8   5     2175.04     1923.30    235.17 o 
  -7  -8   5     1573.58     1867.37    225.11 o 
  -6  -8   5      637.80      851.08    152.81 o 
  -5  -8   5      281.42      166.28     44.54 o 
  -4  -8   5      986.40      882.00    149.71 o 
  -3  -8   5     4492.97     4191.61    275.23 o 
  -2  -8   5     3527.08     3429.54    160.03 o 
  -1  -8   5        6.58       18.70    115.91 o 
   0  -8   5      459.23      317.04     94.90 o 
   1  -8   5     5798.70     6240.68    195.44 o 
   2  -8   5     9070.01     9345.07    194.93 o 
   3  -8   5     1494.91     1593.37     84.12 o 
   4  -8   5       14.97        8.59     17.50 o 
   5  -8   5      371.09      320.18     27.00 o 
   6  -8   5     1314.74     1274.29    166.69 o 
   7  -8   5       97.06       81.09     76.32 o 
   8  -8   5      850.76      721.55    148.54 o 
   9  -8   5      184.91      245.35    102.19 o 
  10  -8   5      383.32      356.61    124.14 o 
  11  -8   5     1114.92     1098.64    201.87 o 
 -10  -7   5     1015.87     1265.73    207.88 o 
  -9  -7   5        0.31      -34.63     74.55 o 
  -8  -7   5      101.76      504.19    118.07 o 
  -7  -7   5     1116.07     1058.10    103.60 o 
  -6  -7   5     2014.83     2167.56    346.95 o 
  -5  -7   5      669.22      728.91     78.62 o 
  -4  -7   5      739.09      550.10    116.18 o 
  -3  -7   5     7932.93     8721.07    366.13 o 
  -2  -7   5     5637.48     5637.90    150.41 o 
  -1  -7   5     7748.23     7921.31    335.27 o 
   0  -7   5      388.08      424.32     82.96 o 
   1  -7   5     2574.53     2712.88    157.83 o 
   2  -7   5     4243.24     4216.29    122.24 o 
   3  -7   5     4182.01     4002.53    108.35 o 
   4  -7   5     2157.34     2150.31    168.99 o 
   5  -7   5      250.47      201.88     21.66 o 
   6  -7   5      432.91      515.61    113.63 o 
   7  -7   5     9622.26     9898.56    468.76 o 
   8  -7   5     1645.02     1600.07    206.35 o 
   9  -7   5      433.78      486.58    141.37 o 
  10  -7   5       46.93       75.88     83.29 o 
  11  -7   5     1681.49     1561.48    229.57 o 
 -10  -6   5     1372.41     1287.01    190.90 o 
  -9  -6   5      965.16     1003.43    169.65 o 
  -8  -6   5       17.08       30.23     40.32 o 
  -7  -6   5     1506.54     1465.19    127.20 o 
  -6  -6   5     5398.41     5352.91    206.04 o 
  -5  -6   5     4770.08     4691.18    282.25 o 
  -4  -6   5      888.38      999.22    125.94 o 
  -3  -6   5      526.82      391.26     84.09 o 
  -2  -6   5    19096.01    19363.29    235.87 o 
  -1  -6   5    17437.48    17302.62    461.08 o 
   0  -6   5     9761.75    10121.62    204.64 o 
   1  -6   5      199.89      171.44     66.20 o 
   2  -6   5       43.24       32.94     22.02 o 
   3  -6   5     5022.02     4710.58    108.26 o 
   4  -6   5     3721.49     3603.90    109.43 o 
   5  -6   5     2999.86     2871.15     87.12 o 
   6  -6   5       48.82      102.67     82.44 o 
   7  -6   5      279.38      329.54    110.33 o 
   8  -6   5     3429.76     3329.83    290.42 o 
   9  -6   5     1154.66     1251.88    197.40 o 
  10  -6   5       35.00        3.48     73.23 o 
  11  -6   5      548.42      612.41    153.72 o 
 -11  -5   5      123.68      214.95     99.57 o 
 -10  -5   5      966.22     1065.50    119.65 o 
  -9  -5   5     1826.36     1678.90    139.10 o 
  -8  -5   5       87.57      112.69     49.86 o 
  -7  -5   5       28.03       80.50     45.09 o 
  -6  -5   5     3189.69     2869.98    149.20 o 
  -5  -5   5     6472.91     6768.37    315.91 o 
  -4  -5   5     4654.31     4328.64    233.93 o 
  -3  -5   5     2491.90     2835.74    181.64 o 
  -2  -5   5       42.58       36.81     44.54 o 
  -1  -5   5     2234.71     2206.36    156.18 o 
   0  -5   5     3837.73     3958.38    205.86 o 
   1  -5   5      471.47      402.07     34.02 o 
   2  -5   5      591.39      649.53     40.40 o 
   3  -5   5     2252.77     2184.21     72.05 o 
   4  -5   5     6875.35     6774.59    127.74 o 
   5  -5   5     2391.11     2368.89     68.79 o 
   6  -5   5     2887.08     2706.02    163.50 o 
   7  -5   5      215.07      277.39     68.89 o 
   8  -5   5     2592.50     2536.70    248.99 o 
   9  -5   5     2125.05     2155.06    245.08 o 
  10  -5   5      737.79     1072.04    193.12 o 
 -11  -4   5      100.48       70.89     83.33 o 
 -10  -4   5      570.86      696.38     96.54 o 
  -9  -4   5     6513.31     6917.85    268.40 o 
  -8  -4   5     1663.91     1562.62    125.44 o 
  -7  -4   5      305.74      302.90     62.57 o 
  -6  -4   5       52.31       64.39     58.89 o 
  -5  -4   5     5930.17     6423.70    282.11 o 
  -4  -4   5     2617.37     2385.03    157.68 o 
  -3  -4   5     6648.07     6735.86    248.13 o 
  -2  -4   5     5158.97     5704.72    222.41 o 
  -1  -4   5       86.01      131.56     50.06 o 
   0  -4   5    10201.38    10089.54    205.52 o 
   1  -4   5    10378.87    10538.67    129.52 o 
   2  -4   5     2727.55     2765.62     72.25 o 
   3  -4   5      300.26      376.89     26.91 o 
   4  -4   5     5232.61     5382.66     92.53 o 
   5  -4   5     3504.84     3503.71    124.24 o 
   6  -4   5     1525.49     1260.14    161.59 o 
   7  -4   5       17.58      -14.62     60.99 o 
   8  -4   5      502.14      671.10    148.98 o 
   9  -4   5     2740.60     2456.93    263.61 o 
  10  -4   5     1506.29     1603.20    235.84 o 
 -12  -3   5     1429.53     1684.33    158.88 o 
 -11  -3   5      189.06      162.49     56.33 o 
 -10  -3   5      243.07      227.73     65.24 o 
  -9  -3   5     2282.88     2400.35    155.62 o 
  -8  -3   5     2318.44     2043.06    136.76 o 
  -7  -3   5     3795.15     4149.99    177.85 o 
  -6  -3   5     1494.34     1465.07    140.69 o 
  -5  -3   5     1254.46     1346.21    123.71 o 
  -4  -3   5      138.80      105.92     36.65 o 
  -3  -3   5     9955.29    10040.66    193.50 o 
  -2  -3   5    16476.00    16995.08    245.21 o 
  -1  -3   5     3801.36     3973.90    100.87 o 
   0  -3   5      602.28      542.27     48.51 o 
   1  -3   5    10655.88    10808.72    162.44 o 
   2  -3   5    14564.42    15043.90    143.54 o 
   3  -3   5     3169.40     3299.80     88.22 o 
   4  -3   5       53.78       39.79     23.08 o 
   5  -3   5     1551.56     1592.02    170.64 o 
   6  -3   5     2576.05     2522.31    230.16 o 
   7  -3   5      719.89      866.51    152.78 o 
   8  -3   5       28.04        3.27     86.80 o 
   9  -3   5      403.04      454.02    129.26 o 
  10  -3   5     1143.55     1649.55    237.98 o 
 -12  -2   5     2697.22     2648.89    191.28 o 
 -11  -2   5     1975.57     1948.78    157.46 o 
 -10  -2   5     2383.09     2400.56    160.17 o 
  -9  -2   5       27.63       -6.24     92.99 o 
  -8  -2   5     2969.40     3231.23    183.37 o 
  -7  -2   5     4723.10     4717.15    180.94 o 
  -6  -2   5     9288.48     9040.15    304.18 o 
  -5  -2   5     8301.78     8770.35    272.11 o 
  -4  -2   5     1049.74     1129.45     43.87 o 
  -3  -2   5    12276.81    12221.05    247.50 o 
  -2  -2   5    11050.28    11157.06    152.09 o 
  -1  -2   5     5707.18     5762.96     79.39 o 
   0  -2   5       11.31       23.22     21.22 o 
   1  -2   5     2182.10     2158.46     75.60 o 
   2  -2   5     7182.13     7178.64    236.84 o 
   3  -2   5     7477.06     7279.09    195.71 o 
   4  -2   5      544.75      593.99    102.26 o 
   5  -2   5       67.59      134.02     76.39 o 
   6  -2   5     2245.33     2238.33    218.32 o 
   7  -2   5     4696.30     4370.80    318.39 o 
   8  -2   5     2851.61     2791.25    274.51 o 
   9  -2   5      576.31      446.30    132.14 o 
  10  -2   5       45.95     -113.04    113.04 o 
 -12  -1   5      895.43      977.82    117.50 o 
 -11  -1   5     1615.77     1617.09    140.33 o 
 -10  -1   5     2248.87     2350.91    156.16 o 
  -9  -1   5       15.62       11.62     37.64 o 
  -8  -1   5       92.67      119.31     45.67 o 
  -7  -1   5     3713.97     3637.62    210.94 o 
  -6  -1   5    10579.16     9904.32    287.77 o 
  -5  -1   5    13774.74    14145.18    169.96 o 
  -4  -1   5      772.78      842.88     54.30 o 
  -3  -1   5      502.31      508.82     30.96 o 
  -2  -1   5     9702.99     9501.48    106.14 o 
  -1  -1   5    11907.34    11733.29    194.54 o 
   0  -1   5     1803.53     1758.01     91.57 o 
   1  -1   5      326.72      371.22     46.97 o 
   2  -1   5      907.13      752.47     66.14 o 
   3  -1   5     1880.15     1777.88    102.83 o 
   4  -1   5     2015.22     1816.71    197.63 o 
   5  -1   5     2048.41     1596.83    172.55 o 
   6  -1   5      225.97      207.16     87.62 o 
   7  -1   5      948.84      868.39    160.08 o 
   8  -1   5     1147.21     1450.14    208.60 o 
   9  -1   5     2071.44     2058.10    261.58 o 
 -13   0   5     1102.35     1220.83    313.93 o 
 -12   0   5        6.75      -14.55     46.02 o 
 -11   0   5     1009.82     1183.90    120.95 o 
 -10   0   5     3672.38     3774.02    191.81 o 
  -9   0   5     3157.90     2997.38    158.09 o 
  -8   0   5     2373.11     2267.88    127.34 o 
  -7   0   5      202.13      175.41     33.92 o 
  -6   0   5     9938.61     9919.21    137.34 o 
  -5   0   5    26032.15    26150.52    246.12 o 
  -4   0   5       66.66       59.54     14.42 o 
  -3   0   5     4073.97     4368.99    170.60 o 
  -2   0   5    13811.99    14447.85    175.07 o 
  -1   0   5     4078.29     3854.46     70.68 o 
   0   0   5     1688.66     1595.36     82.82 o 
   1   0   5     2805.55     2848.10    117.26 o 
   2   0   5      749.59      876.27     72.22 o 
   3   0   5      106.14       91.89     38.23 o 
   4   0   5     7163.24     6788.92    331.68 o 
   5   0   5     3239.74     2876.18    235.56 o 
   6   0   5      684.07      783.74    144.97 o 
   7   0   5      237.10      206.03     82.85 o 
   8   0   5      805.04      732.94    157.01 o 
   9   0   5     1783.15     1765.87    239.97 o 
 -13   1   5     1024.44     1094.87    206.68 o 
 -12   1   5      532.26      698.33     95.97 o 
 -11   1   5      320.56      411.15     58.06 o 
 -10   1   5     2340.31     2444.22    119.52 o 
  -9   1   5     5606.69     5615.96    166.88 o 
  -8   1   5    11518.50    11365.61    190.33 o 
  -7   1   5     1523.38     1478.65     67.14 o 
  -6   1   5     1352.23     1339.99     46.41 o 
  -5   1   5     4789.90     4323.71    174.52 o 
  -4   1   5    12314.03    12249.59    518.95 o 
  -3   1   5     2312.46     2171.72     46.19 o 
  -2   1   5      423.57      442.84     36.86 o 
  -1   1   5     1336.59     1241.95     45.42 o 
   0   1   5     2728.42     2616.00    108.48 o 
   1   1   5     2380.60     1880.84    167.37 o 
   2   1   5     1080.85      922.90     82.35 o 
   3   1   5      256.24      158.45     43.09 o 
   4   1   5     1542.78     1327.52    158.27 o 
   5   1   5     4363.46     4250.99    294.53 o 
   6   1   5     1839.39     2377.85    241.65 o 
   7   1   5        4.44      -19.05     74.55 o 
   8   1   5        2.95      -45.28     81.76 o 
   9   1   5      284.34      305.59    123.50 o 
 -13   2   5     1606.44     1533.78    284.29 o 
 -12   2   5     2030.69     2188.00    130.62 o 
 -11   2   5      760.28      777.98     65.07 o 
 -10   2   5      184.33      198.19     34.68 o 
  -9   2   5     1514.59     1487.39     81.49 o 
  -8   2   5     7008.55     6937.27    144.32 o 
  -7   2   5     6912.44     6695.90    118.53 o 
  -6   2   5     1853.84     1902.50     42.06 o 
  -5   2   5      964.68      980.39    107.39 o 
  -4   2   5     6129.91     5973.20    166.24 o 
  -3   2   5    10194.69     9763.03    193.75 o 
  -2   2   5     4056.15     4041.15     76.01 o 
  -1   2   5     2917.19     3207.64    129.80 o 
   0   2   5      150.73      132.86     39.69 o 
   1   2   5    10606.52    10437.20    394.84 o 
   2   2   5     2813.76     2713.02    137.25 o 
   3   2   5     2506.29     2304.53    196.75 o 
   4   2   5      100.35       57.66     64.50 o 
   5   2   5     1373.84     1331.02    176.89 o 
   6   2   5     1366.58     1363.77    192.19 o 
   7   2   5     1459.86     1862.61    233.91 o 
   8   2   5       71.78      215.96    125.45 o 
 -14   3   5        8.26      187.66     76.47 o 
 -13   3   5      611.48      688.90    109.20 o 
 -12   3   5     2934.57     3234.62    333.70 o 
 -11   3   5     3314.00     3380.58    125.08 o 
 -10   3   5     1215.54     1356.03     80.64 o 
  -9   3   5      276.42      262.74     34.80 o 
  -8   3   5     2125.35     2030.62     57.14 o 
  -7   3   5     7218.42     6773.55    103.30 o 
  -6   3   5      337.35      264.90     17.44 o 
  -5   3   5     5355.60     5660.51    174.44 o 
  -4   3   5      693.42      784.20     37.50 o 
  -3   3   5     2118.21     2059.91     72.58 o 
  -2   3   5    17433.30    17470.05    176.13 o 
  -1   3   5     4792.82     4651.59    149.28 o 
   0   3   5     1019.21      979.95     79.73 o 
   1   3   5     1798.40     1742.80    182.16 o 
   2   3   5     6865.88     7025.71    231.55 o 
   3   3   5     3693.79     4042.31    264.99 o 
   4   3   5      117.43      103.71     82.30 o 
   5   3   5       11.07       30.54     89.15 o 
   6   3   5      724.54      609.99    143.72 o 
   7   3   5      436.48      389.60    112.32 o 
   8   3   5      638.21      570.34    153.66 o 
 -14   4   5      284.45      315.79     87.74 o 
 -13   4   5       43.08       66.50     68.74 o 
 -12   4   5     1220.04     1351.19    196.74 o 
 -11   4   5     4734.81     4711.28    142.52 o 
 -10   4   5     5155.10     5451.79    167.90 o 
  -9   4   5      402.12      402.05     35.61 o 
  -8   4   5      438.91      432.79     40.24 o 
  -7   4   5     3286.53     3189.60     67.26 o 
  -6   4   5     2886.66     2631.62    114.36 o 
  -5   4   5     4146.65     4096.71    151.68 o 
  -4   4   5      799.82      852.84     35.28 o 
  -3   4   5      196.37      148.52     34.99 o 
  -2   4   5     2552.20     2283.96    135.69 o 
  -1   4   5     9604.00     9438.72    227.38 o 
   0   4   5     6258.96     6164.37    201.95 o 
   1   4   5       35.74       59.43     41.43 o 
   2   4   5     1919.45     1882.89    181.30 o 
   3   4   5     1341.84     1533.34    178.37 o 
   4   4   5     2637.78     2496.18    236.32 o 
   5   4   5      660.46      499.85    131.49 o 
   6   4   5      427.06      511.07    141.55 o 
   7   4   5     1129.57      924.06    178.80 o 
 -14   5   5     1713.20     1991.97    188.01 o 
 -13   5   5      522.29      501.40     98.45 o 
 -12   5   5        0.45       48.11     44.37 o 
 -11   5   5     3305.29     3191.66    181.41 o 
 -10   5   5     4657.56     4811.66    134.13 o 
  -9   5   5     2997.58     3072.99    100.49 o 
  -8   5   5      300.61      355.38     32.62 o 
  -7   5   5      732.80      759.70     36.78 o 
  -6   5   5     3333.98     3179.82     99.52 o 
  -5   5   5     6353.47     6188.36     97.23 o 
  -4   5   5     1544.55     1558.65     55.47 o 
  -3   5   5       25.97       50.15     23.41 o 
  -2   5   5     1276.01     1345.38     74.93 o 
  -1   5   5     9742.33     9390.32    243.57 o 
   0   5   5     5464.74     5149.68    195.85 o 
   1   5   5      680.91      778.86    247.58 o 
   2   5   5       15.29      -53.10     67.57 o 
   3   5   5      939.56      958.45    146.51 o 
   4   5   5     2206.05     2332.13    239.21 o 
   5   5   5     3335.45     3363.67    302.19 o 
   6   5   5      495.25      531.66    148.65 o 
 -14   6   5     1696.35     1790.33    176.43 o 
 -13   6   5     2395.00     2439.84    195.71 o 
 -12   6   5      713.87      644.97    101.98 o 
 -11   6   5      467.45      620.56     97.86 o 
 -10   6   5      759.08      800.74     71.82 o 
  -9   6   5     3323.65     3405.88    107.34 o 
  -8   6   5     2008.73     2023.19     79.29 o 
  -7   6   5       68.60       93.06     31.12 o 
  -6   6   5      543.19      503.28     36.19 o 
  -5   6   5     3135.22     3019.67     81.10 o 
  -4   6   5     5506.64     5409.48    137.41 o 
  -3   6   5     5062.16     5106.64    142.31 o 
  -2   6   5     2820.37     2839.60    135.67 o 
  -1   6   5     2977.76     3150.50    154.10 o 
   0   6   5     1183.05     1039.64     99.68 o 
   1   6   5     3244.14     3338.48    241.71 o 
   2   6   5     2579.86     2486.74    226.26 o 
   3   6   5      202.09      130.64     67.16 o 
   4   6   5      245.73       62.14     73.62 o 
   5   6   5      838.67      875.52    171.20 o 
   6   6   5     1458.52     1838.33    245.41 o 
 -14   7   5      576.35      714.14    119.35 o 
 -13   7   5     1529.01     1830.86    172.80 o 
 -12   7   5     2028.29     2036.35    177.25 o 
 -11   7   5      896.40      760.05    137.90 o 
 -10   7   5      138.92      183.24     69.02 o 
  -9   7   5     1555.04     1552.90    116.17 o 
  -8   7   5     3660.08     3550.64    109.01 o 
  -7   7   5     1689.14     1629.37     73.56 o 
  -6   7   5       89.69       83.79     28.42 o 
  -5   7   5      641.69      608.93     75.40 o 
  -4   7   5     5360.20     5348.45    150.14 o 
  -3   7   5     5191.79     5024.15    153.55 o 
  -2   7   5     1344.75     1232.62     99.27 o 
  -1   7   5      244.34      236.68     52.20 o 
   0   7   5       16.15      -30.26     58.21 o 
   1   7   5     2000.08     1790.52    187.22 o 
   2   7   5     5172.19     5146.89    338.31 o 
   3   7   5      522.67      645.38    143.46 o 
   4   7   5       15.55      -93.65     93.65 o 
   5   7   5      260.61      422.70    143.87 o 
 -14   8   5       27.10       87.15     78.24 o 
 -13   8   5      831.77     1037.54    154.81 o 
 -12   8   5     1486.42     1693.10    162.87 o 
 -11   8   5     1557.47     1311.65    139.87 o 
 -10   8   5      782.81      919.01     80.99 o 
  -9   8   5      126.96      117.41     31.95 o 
  -8   8   5      459.57      513.32     48.95 o 
  -7   8   5     4580.42     4529.72    148.16 o 
  -6   8   5     4876.15     4883.63    131.36 o 
  -5   8   5      355.09      365.65     47.92 o 
  -4   8   5     1192.30     1240.70     82.73 o 
  -3   8   5     1723.44     1879.30    104.01 o 
  -2   8   5     4222.12     4357.94    193.14 o 
  -1   8   5     3701.80     3345.78    235.97 o 
   0   8   5       85.36       19.54     56.90 o 
   1   8   5       15.87      -34.23     69.88 o 
   2   8   5     2821.45     3100.76    270.89 o 
   3   8   5     1492.17     1241.23    188.39 o 
   4   8   5      438.12      265.15    111.33 o 
 -13   9   5        9.38      164.63     73.26 o 
 -12   9   5      422.91      514.39     98.83 o 
 -11   9   5     2525.66     2649.94    269.22 o 
 -10   9   5     1464.62     1583.41    165.86 o 
  -9   9   5      483.79      507.25     60.38 o 
  -8   9   5     1007.00     1051.23     67.88 o 
  -7   9   5     5708.37     5783.06    155.23 o 
  -6   9   5    13055.57    13172.64    190.56 o 
  -5   9   5     7240.16     7185.79    200.76 o 
  -4   9   5      663.67      656.65     67.04 o 
  -3   9   5      570.06      643.86     72.20 o 
  -2   9   5     2306.60     2116.75    189.36 o 
  -1   9   5     4812.25     4690.10    293.59 o 
   0   9   5      287.74      157.94     86.67 o 
   1   9   5      120.09      266.91    107.25 o 
   2   9   5      547.50      726.03    149.82 o 
   3   9   5     1254.60     1348.88    205.07 o 
 -13  10   5      292.27      215.63     85.10 o 
 -12  10   5        1.82      -87.46     87.46 o 
 -11  10   5      765.65      848.67    118.38 o 
 -10  10   5     4409.41     4485.01    236.32 o 
  -9  10   5     1424.02     1413.07    100.79 o 
  -8  10   5     1119.69     1121.59     81.11 o 
  -7  10   5      155.90      173.33     44.05 o 
  -6  10   5     2377.65     2481.56     88.57 o 
  -5  10   5     4221.84     4200.21    183.83 o 
  -4  10   5     3452.57     3464.68    149.86 o 
  -3  10   5      425.15      484.78     79.19 o 
  -2  10   5      608.58      695.13    125.53 o 
  -1  10   5     2709.71     2593.65    234.73 o 
   0  10   5     2087.71     2270.09    234.42 o 
   1  10   5      552.92      411.04    122.44 o 
   2  10   5       15.41       30.71     68.07 o 
 -13  11   5     1003.69     1194.46    201.03 o 
 -12  11   5      591.08      652.51    110.60 o 
 -11  11   5      492.94      548.82    104.34 o 
 -10  11   5     1541.75     1774.84    152.77 o 
  -9  11   5     4060.60     4057.80    171.42 o 
  -8  11   5     3232.46     3201.41    149.15 o 
  -7  11   5      901.99     1025.76     87.06 o 
  -6  11   5        4.85       30.66     46.66 o 
  -5  11   5     1988.60     1945.62    161.49 o 
  -4  11   5     2817.29     2697.43    167.80 o 
  -3  11   5      888.16      968.67    113.63 o 
  -2  11   5       29.49       -7.75     56.08 o 
  -1  11   5     1300.21     1363.37    184.10 o 
   0  11   5     2052.18     2129.29    237.23 o 
   1  11   5     1489.52     1524.31    210.72 o 
 -12  12   5      891.55      867.70    121.75 o 
 -11  12   5       74.06       49.63     52.73 o 
 -10  12   5      177.73      273.54     72.99 o 
  -9  12   5     1434.66     1130.52    187.92 o 
  -8  12   5     2248.85     2246.93    169.92 o 
  -7  12   5     1584.36     1622.20    144.46 o 
  -6  12   5       89.63       29.74     80.06 o 
  -5  12   5      110.98       66.11     72.97 o 
  -4  12   5     1434.05     1505.71    179.04 o 
  -3  12   5     2892.10     2781.94    329.11 o 
  -2  12   5     1040.63     1129.30    128.69 o 
  -1  12   5       20.38       15.47     73.54 o 
   0  12   5      775.27     1034.60    176.48 o 
 -11  13   5     1573.41     1418.49    220.08 o 
 -10  13   5      787.65      746.16    178.32 o 
  -9  13   5       21.81      -20.97     83.88 o 
  -8  13   5     1162.41     1425.12    226.18 o 
  -7  13   5     1292.49     1276.08    204.91 o 
  -6  13   5     1818.76     2178.48    277.20 o 
  -5  13   5       32.16       63.58    102.13 o 
  -4  13   5      496.92      406.94    134.65 o 
  -3  13   5     1679.96     1772.09    253.14 o 
  -2  13   5     1260.15     1237.15    212.45 o 
  -9  14   5      140.09      148.71     88.00 o 
  -8  14   5      677.37      636.23    165.94 o 
  -7  14   5     1801.27     1550.49    233.66 o 
  -6  14   5     1486.37     1292.82    217.21 o 
  -5  14   5      651.33      768.62    179.10 o 
  -4  14   5       12.87       88.10    106.83 o 
   1 -16   6       91.89      172.51    101.28 o 
   2 -16   6     1271.86     1338.76    160.71 o 
   3 -16   6     1483.52     1371.86    150.52 o 
   4 -16   6     1676.04     1794.89    247.53 o 
   5 -16   6       48.77       95.68     55.81 o 
   6 -16   6       94.94       46.51     95.79 o 
  -1 -15   6     1799.75     1640.03    245.25 o 
   0 -15   6     1064.68      856.56    180.39 o 
   1 -15   6      121.30      188.61    126.29 o 
   2 -15   6      456.32      504.69    143.09 o 
   3 -15   6     3350.24     3223.84    212.54 o 
   4 -15   6     1594.47     1517.95    150.87 o 
   5 -15   6     1943.54     1912.81    167.80 o 
   6 -15   6       30.20       30.97     54.08 o 
   7 -15   6      874.01      857.95    159.24 o 
   8 -15   6     1272.22     1439.89    205.28 o 
  -3 -14   6      115.03      471.34    138.64 o 
  -2 -14   6       97.07       -7.74     78.26 o 
  -1 -14   6     1505.91     1518.55    219.31 o 
   0 -14   6     2968.38     3092.02    310.80 o 
   1 -14   6     1659.20     1818.89    232.09 o 
   2 -14   6      126.34      237.10     73.12 o 
   3 -14   6      396.26      473.89    151.36 o 
   4 -14   6     1196.48     1007.78    140.39 o 
   5 -14   6     2164.31     2226.56    173.50 o 
   6 -14   6     1061.59      779.36     90.18 o 
   7 -14   6        0.89       62.47     50.41 o 
   8 -14   6      401.71      473.10     96.18 o 
  -4 -13   6     1149.23     1558.90    224.18 o 
  -3 -13   6     1849.42     2137.45    264.64 o 
  -2 -13   6      400.17      262.95    108.35 o 
  -1 -13   6      628.49      754.35    151.63 o 
   0 -13   6     3125.03     3309.13    303.28 o 
   1 -13   6     2825.70     2965.37    282.07 o 
   2 -13   6     2808.28     2949.67    301.26 o 
   3 -13   6      639.61      581.49     88.26 o 
   4 -13   6      272.98      206.69     56.69 o 
   5 -13   6     1772.76     1789.66    121.12 o 
   6 -13   6      960.13      984.57    123.82 o 
   7 -13   6      319.73      454.41     93.29 o 
   8 -13   6       51.64      158.73     87.66 o 
   9 -13   6     1982.03     1951.10    183.51 o 
  -6 -12   6      425.97      693.44    162.49 o 
  -5 -12   6        1.82       23.94     79.03 o 
  -4 -12   6      430.42      438.23    133.03 o 
  -3 -12   6     4477.27     4539.43    351.14 o 
  -2 -12   6     3000.46     3290.60    296.84 o 
  -1 -12   6      366.76      376.08    111.70 o 
   0 -12   6      833.46      738.78    151.94 o 
   1 -12   6     5512.91     5229.94    361.28 o 
   2 -12   6     3639.39     3698.88    264.86 o 
   3 -12   6     1413.68     1341.44    120.82 o 
   4 -12   6      153.92      125.16     49.67 o 
   5 -12   6      624.04      587.77     69.70 o 
   6 -12   6     2044.86     2193.03    143.17 o 
   7 -12   6     3740.32     3754.18    171.63 o 
   8 -12   6     1460.79     1576.60    162.33 o 
   9 -12   6        1.64        2.63     58.04 o 
  -7 -11   6     1235.43     1137.51    198.80 o 
  -6 -11   6     1673.19     1878.69    243.95 o 
  -5 -11   6      428.59      348.30    128.19 o 
  -4 -11   6       47.03      414.21    127.02 o 
  -3 -11   6     4295.56     4234.44    326.02 o 
  -2 -11   6     2906.21     2493.15    247.92 o 
  -1 -11   6     4314.57     4083.95    309.46 o 
   0 -11   6     3846.24     3782.72    293.24 o 
   1 -11   6      165.00      213.91    102.42 o 
   2 -11   6     3202.13     3117.92    173.66 o 
   3 -11   6     4105.52     4219.07    160.14 o 
   4 -11   6     2981.16     3010.20    170.58 o 
   5 -11   6       30.89       22.85     41.67 o 
   6 -11   6     3364.36     3385.91    155.07 o 
   7 -11   6     6017.40     5314.86    266.23 o 
   8 -11   6     4273.65     4497.24    258.66 o 
   9 -11   6      932.74      929.50    178.68 o 
  10 -11   6      366.49      197.09    100.17 o 
  -7 -10   6      942.73      616.26    144.04 o 
  -6 -10   6     2613.76     2753.02    280.48 o 
  -5 -10   6      999.26      942.85    163.55 o 
  -4 -10   6      182.80      100.72     67.98 o 
  -3 -10   6     1060.38     1208.68    180.89 o 
  -2 -10   6     4428.26     4950.06    323.34 o 
  -1 -10   6     4492.56     4569.38    310.62 o 
   0 -10   6     5491.08     5517.90    336.79 o 
   1 -10   6      267.09      703.83    138.54 o 
   2 -10   6       57.26       50.61     36.23 o 
   3 -10   6     5354.09     5482.68    170.49 o 
   4 -10   6     6043.61     6205.99    187.43 o 
   5 -10   6     3691.27     3498.61    143.98 o 
   6 -10   6       17.53       -2.11     36.62 o 
   7 -10   6     1804.68     1481.66    205.36 o 
   8 -10   6     2660.37     2801.67    287.10 o 
   9 -10   6     1001.27     1035.50    191.08 o 
  10 -10   6      497.94      355.79    127.66 o 
  -8  -9   6      868.80     1065.92    184.70 o 
  -7  -9   6       89.86      302.87    123.06 o 
  -6  -9   6     1823.89     1865.78    221.25 o 
  -5  -9   6     5532.44     5545.21    360.25 o 
  -4  -9   6     2879.83     2347.15    225.34 o 
  -3  -9   6      552.35      478.22    119.97 o 
  -2  -9   6      478.84      504.32    119.10 o 
  -1  -9   6     1645.98     1795.90    190.90 o 
   0  -9   6     3038.01     3096.43    238.64 o 
   1  -9   6     3586.22     3768.59    224.61 o 
   2  -9   6       20.68       -2.21     28.88 o 
   3  -9   6     2217.17     2176.33     84.36 o 
   4  -9   6     6801.28     6798.36    142.09 o 
   5  -9   6     7150.79     6856.87    305.27 o 
   6  -9   6      591.85      515.40    128.11 o 
   7  -9   6      123.27      226.44     94.19 o 
   8  -9   6     1114.72      985.07    173.57 o 
   9  -9   6     3043.34     3086.51    306.17 o 
  10  -9   6      304.61      143.16    102.05 o 
  -9  -8   6     1387.81     1682.25    226.82 o 
  -8  -8   6     1689.89     1906.58    235.16 o 
  -7  -8   6      739.09      947.58    174.25 o 
  -6  -8   6      518.30      406.79     66.32 o 
  -5  -8   6     4956.85     5347.36    334.34 o 
  -4  -8   6     7791.54     7228.11    367.08 o 
  -3  -8   6     5165.75     4765.42    293.70 o 
  -2  -8   6       69.63       76.39     71.52 o 
  -1  -8   6     1671.78     1795.91    179.37 o 
   0  -8   6     9983.81    10792.69    418.03 o 
   1  -8   6     2967.15     3159.90    142.19 o 
   2  -8   6     2829.14     2923.14    108.38 o 
   3  -8   6       11.23       19.05     28.98 o 
   4  -8   6     4480.68     4382.61    117.13 o 
   5  -8   6     4980.97     5068.16    329.37 o 
   6  -8   6      762.37      690.94    142.93 o 
   7  -8   6      310.27      605.58    140.16 o 
   8  -8   6      289.33      145.79     84.09 o 
   9  -8   6      133.93      187.52     96.22 o 
  10  -8   6     2330.26     1971.95    262.41 o 
 -10  -7   6        4.30       73.74     77.88 o 
  -9  -7   6      468.23      503.69    128.23 o 
  -8  -7   6     4666.43     4181.06    318.85 o 
  -7  -7   6     3760.10     3927.69    191.28 o 
  -6  -7   6     1618.31     1741.39    168.51 o 
  -5  -7   6       95.74       34.56     63.17 o 
  -4  -7   6     9065.61     9783.02    396.38 o 
  -3  -7   6    12850.47    12474.29    192.79 o 
  -2  -7   6    11722.72    11731.33    413.62 o 
  -1  -7   6     1256.93     1226.53    143.77 o 
   0  -7   6      839.22      802.18     64.89 o 
   1  -7   6    10479.05    10748.05    186.93 o 
   2  -7   6    11223.43    11532.07    189.36 o 
   3  -7   6     3182.27     3243.06     98.25 o 
   4  -7   6      149.02      221.77     47.71 o 
   5  -7   6     2302.57     2420.26     91.49 o 
   6  -7   6     2336.70     2618.26    247.08 o 
   7  -7   6     3379.15     3126.46    279.43 o 
   8  -7   6      418.16      345.26    118.71 o 
   9  -7   6       20.12       72.28     77.11 o 
  10  -7   6      648.07      873.85    191.51 o 
 -10  -6   6     1076.77     1006.97    175.23 o 
  -9  -6   6       32.36       52.72     47.27 o 
  -8  -6   6     3264.86     3172.68    258.60 o 
  -7  -6   6     6171.07     5984.31    338.75 o 
  -6  -6   6     5821.86     5949.85    326.34 o 
  -5  -6   6     1958.85     2228.99    195.09 o 
  -4  -6   6      591.75      470.68     92.08 o 
  -3  -6   6     3449.86     3704.37    222.54 o 
  -2  -6   6     4935.59     5469.39    264.10 o 
  -1  -6   6     1523.80     1471.81    142.97 o 
   0  -6   6      396.16      385.93     47.18 o 
   1  -6   6     3939.54     4091.19    107.72 o 
   2  -6   6     8956.59     8817.04    150.33 o 
   3  -6   6     9284.84     9059.74    206.77 o 
   4  -6   6      256.59      223.25     27.97 o 
   5  -6   6       31.85       45.39     35.66 o 
   6  -6   6     1856.43     1775.31    203.82 o 
   7  -6   6     6506.63     5702.35    370.40 o 
   8  -6   6      673.72      589.12    136.71 o 
   9  -6   6      448.36      423.31    133.38 o 
  10  -6   6       89.96       44.70     79.12 o 
 -11  -5   6     2371.99     2253.32    248.36 o 
 -10  -5   6     1328.84     1359.28    131.71 o 
  -9  -5   6       30.29       21.14     47.73 o 
  -8  -5   6      329.96      331.15     73.15 o 
  -7  -5   6     3602.13     3446.38    347.91 o 
  -6  -5   6     6089.29     6503.42    318.30 o 
  -5  -5   6     4615.94     4500.72    254.27 o 
  -4  -5   6      555.23      569.13     91.32 o 
  -3  -5   6      527.60      366.38     80.33 o 
  -2  -5   6     8988.17     9246.67    317.25 o 
  -1  -5   6    19054.10    20535.04    687.24 o 
   0  -5   6     5074.47     5190.26    165.51 o 
   1  -5   6     3514.25     3870.61     89.81 o 
   2  -5   6     5564.19     5603.66    317.98 o 
   3  -5   6    10668.61    10828.55    166.92 o 
   4  -5   6     9648.37     9484.78    135.91 o 
   5  -5   6     2554.99     2653.33    114.44 o 
   6  -5   6      601.69      687.04    139.17 o 
   7  -5   6     4048.79     3887.28    217.44 o 
   8  -5   6     2558.43     2694.16    269.55 o 
   9  -5   6     1846.68     1881.90    237.51 o 
  10  -5   6      179.09      334.08    119.82 o 
 -11  -4   6     1979.15     1873.48    158.83 o 
 -10  -4   6     6523.19     6596.25    307.52 o 
  -9  -4   6     4086.17     4190.75    207.68 o 
  -8  -4   6      280.05      314.65     84.87 o 
  -7  -4   6     1022.05     1015.20    134.70 o 
  -6  -4   6     3444.44     3936.35    233.93 o 
  -5  -4   6     1564.45     1580.52    141.60 o 
  -4  -4   6     1137.38     1001.03    105.20 o 
  -3  -4   6      879.95      866.26     93.72 o 
  -2  -4   6     3831.23     3995.76    195.08 o 
  -1  -4   6    17700.96    18120.12    442.87 o 
   0  -4   6    10939.87    11491.72    231.97 o 
   1  -4   6     2536.97     2379.16    108.20 o 
   2  -4   6      140.15      225.24     45.79 o 
   3  -4   6     4083.06     4079.25    157.01 o 
   4  -4   6     4890.71     4893.38    110.77 o 
   5  -4   6     2076.42     2192.32    112.54 o 
   6  -4   6      652.75      779.65    138.59 o 
   7  -4   6      171.33       70.27     62.96 o 
   8  -4   6     2793.80     2756.50    272.04 o 
   9  -4   6     2972.42     2887.68    296.47 o 
  10  -4   6     1117.54     1259.51    214.82 o 
 -12  -3   6      403.79      342.51     77.67 o 
 -11  -3   6       19.21      107.59     54.92 o 
 -10  -3   6     1602.68     1546.24    236.02 o 
  -9  -3   6     2981.56     2853.64    168.82 o 
  -8  -3   6     1192.91     1218.00    103.97 o 
  -7  -3   6      259.43      100.22     55.75 o 
  -6  -3   6      165.00      221.59     70.89 o 
  -5  -3   6     5825.28     5898.66    122.26 o 
  -4  -3   6     6963.40     7576.64    245.45 o 
  -3  -3   6     4058.69     4086.20    108.67 o 
  -2  -3   6      213.78      232.26     31.21 o 
  -1  -3   6     7080.66     7539.84    181.87 o 
   0  -3   6    13557.96    13640.05    341.24 o 
   1  -3   6    13784.92    13837.99    255.17 o 
   2  -3   6     2529.78     2626.50     68.78 o 
   3  -3   6       23.70       26.94     18.68 o 
   4  -3   6     2147.89     2079.46    100.31 o 
   5  -3   6     3303.71     3386.66    149.69 o 
   6  -3   6     3173.41     3131.54    261.87 o 
   7  -3   6     1043.69     1209.44    182.82 o 
   8  -3   6      185.94       42.18     71.33 o 
   9  -3   6      515.19      478.01    120.76 o 
 -12  -2   6     1867.13     1929.84    208.15 o 
 -11  -2   6     2196.07     2079.14    158.53 o 
 -10  -2   6       97.32       81.62    102.17 o 
  -9  -2   6     1361.55     1381.68    115.28 o 
  -8  -2   6     4133.29     4151.01    180.78 o 
  -7  -2   6     3497.66     3322.57    196.82 o 
  -6  -2   6      249.69      264.21     38.47 o 
  -5  -2   6     4146.11     4154.44     91.77 o 
  -4  -2   6     8540.02     8533.13    144.08 o 
  -3  -2   6    14347.54    14369.45    135.40 o 
  -2  -2   6     2142.74     2063.97     57.06 o 
  -1  -2   6       20.36       21.99     22.55 o 
   0  -2   6     1174.73     1270.16     79.56 o 
   1  -2   6     8488.82     8387.54    200.49 o 
   2  -2   6     4805.64     4695.56    157.78 o 
   3  -2   6     3815.70     3850.25    152.00 o 
   4  -2   6      562.78      590.71    111.76 o 
   5  -2   6     1272.52     1237.83    158.96 o 
   6  -2   6     3559.86     3471.35    280.99 o 
   7  -2   6     2524.89     2266.01    243.80 o 
   8  -2   6      865.75      972.02    179.01 o 
   9  -2   6       87.25      -66.30    115.76 o 
 -13  -1   6      744.81      881.94    178.00 o 
 -12  -1   6     1415.83     1564.45    142.33 o 
 -11  -1   6      262.92      264.58     61.52 o 
 -10  -1   6      283.92      196.14     54.06 o 
  -9  -1   6      727.50      662.39     83.40 o 
  -8  -1   6     4261.12     4607.33    207.70 o 
  -7  -1   6    10886.63    11252.89    226.55 o 
  -6  -1   6     4593.06     4605.72     96.52 o 
  -5  -1   6      126.72      160.23     43.79 o 
  -4  -1   6     2128.11     2131.77     52.77 o 
  -3  -1   6    10008.54     9875.64    152.22 o 
  -2  -1   6    11767.50    11796.09    128.34 o 
  -1  -1   6     1350.41     1285.31     59.22 o 
   0  -1   6      470.21      485.11     29.12 o 
   1  -1   6     2549.88     2559.83    116.34 o 
   2  -1   6     4576.19     4406.92    160.25 o 
   3  -1   6     6054.55     6464.76    205.02 o 
   4  -1   6     2003.70     2140.70    127.48 o 
   5  -1   6       70.61      155.61     77.42 o 
   6  -1   6      414.42      486.09    118.83 o 
   7  -1   6     2135.52     2226.35    245.92 o 
   8  -1   6     1655.61     1397.61    215.09 o 
   9  -1   6      162.08      150.11     92.33 o 
 -13   0   6      125.12      329.25    121.13 o 
 -12   0   6      876.36      800.13     84.17 o 
 -11   0   6     4420.29     4699.26    178.10 o 
 -10   0   6     2379.63     2276.60    100.76 o 
  -9   0   6       75.63       97.25     30.29 o 
  -8   0   6     1363.88     1313.04     73.58 o 
  -7   0   6     9583.54     9203.93    141.60 o 
  -6   0   6     9194.82     9154.35    123.43 o 
  -5   0   6     7068.61     6972.32    164.76 o 
  -4   0   6      621.84      707.46     33.03 o 
  -3   0   6    21716.69    22669.56    164.14 o 
  -2   0   6    10847.39    10679.30    107.93 o 
  -1   0   6    15493.37    15580.11    155.58 o 
   0   0   6     8973.04     9044.73    208.51 o 
   1   0   6     2925.46     3102.99    132.90 o 
   2   0   6     1003.75      942.50     82.60 o 
   3   0   6     7371.68     7277.22    228.27 o 
   4   0   6     3768.24     3759.87    178.25 o 
   5   0   6     1974.17     2000.01    210.68 o 
   6   0   6      407.03      406.19    116.75 o 
   7   0   6     1124.92     1386.75    199.84 o 
   8   0   6     2091.68     2257.19    268.42 o 
 -13   1   6      438.59      647.96    106.42 o 
 -12   1   6      372.38      350.83     63.90 o 
 -11   1   6     1383.02     1462.97     85.92 o 
 -10   1   6     4902.28     4970.85    143.88 o 
  -9   1   6     2232.79     2254.01     91.37 o 
  -8   1   6     1539.23     1490.03     60.63 o 
  -7   1   6      215.51      214.62     22.41 o 
  -6   1   6     5436.69     5007.50    209.69 o 
  -5   1   6     7980.49     7475.44    157.73 o 
  -4   1   6     1088.12     1143.31     76.39 o 
  -3   1   6        6.97       15.05      9.87 o 
  -2   1   6     1187.36     1284.34     45.43 o 
  -1   1   6     7865.16     8048.73    143.37 o 
   0   1   6    13532.74    13588.60    265.78 o 
   1   1   6      521.46      568.31     63.62 o 
   2   1   6       87.03       52.79     36.32 o 
   3   1   6     1914.05     1859.90    124.55 o 
   4   1   6     5235.29     5679.74    330.56 o 
   5   1   6     2941.71     2926.78    255.86 o 
   6   1   6       30.14       46.96     75.73 o 
   7   1   6       25.00      111.59     96.39 o 
   8   1   6     1710.16     1714.17    240.40 o 
 -13   2   6      577.39      592.12    100.75 o 
 -12   2   6       74.85       88.66     54.47 o 
 -11   2   6      793.83      690.23     59.61 o 
 -10   2   6     1004.17     1174.48     75.30 o 
  -9   2   6      853.74      843.00     73.33 o 
  -8   2   6     4569.43     4531.50    193.84 o 
  -7   2   6       83.79       96.59     16.75 o 
  -6   2   6     2258.22     2360.80    171.24 o 
  -5   2   6     6639.31     6336.65    188.40 o 
  -4   2   6    34542.55    35060.98    420.29 o 
  -3   2   6     7316.18     7795.05    148.01 o 
  -2   2   6     2511.24     2764.82     71.05 o 
  -1   2   6     1316.98     1195.78     62.75 o 
   0   2   6     6710.11     6802.92    198.40 o 
   1   2   6     4352.46     4450.60    173.48 o 
   2   2   6     1105.71     1081.70     97.10 o 
   3   2   6      697.92      748.70    144.84 o 
   4   2   6     3425.94     3403.96    269.19 o 
   5   2   6     5172.27     5081.27    344.97 o 
   6   2   6     1736.42     1541.03    213.10 o 
   7   2   6       35.84      255.14    120.03 o 
 -14   3   6      545.07      508.76    108.52 o 
 -13   3   6     1750.35     1865.85    168.14 o 
 -12   3   6     1462.39     1356.79    213.79 o 
 -11   3   6      132.93      161.46     43.07 o 
 -10   3   6       35.93       42.52     26.52 o 
  -9   3   6     2157.91     2117.00     68.89 o 
  -8   3   6     4230.95     4303.31     74.16 o 
  -7   3   6     2672.15     2711.11    189.53 o 
  -6   3   6      331.10      357.11     98.14 o 
  -5   3   6     1171.06     1164.38     88.68 o 
  -4   3   6     9444.14     9385.01    151.21 o 
  -3   3   6     8278.78     8395.87    100.56 o 
  -2   3   6     3802.95     3774.36     89.80 o 
  -1   3   6      246.89      189.96     41.64 o 
   0   3   6     3216.51     3326.65    149.32 o 
   1   3   6     3925.69     3919.90    173.26 o 
   2   3   6     4017.72     4093.84    221.39 o 
   3   3   6      920.39      984.41    151.53 o 
   4   3   6       96.51       90.26     72.65 o 
   5   3   6     2711.72     2822.97    267.39 o 
   6   3   6     2284.86     2261.50    252.94 o 
   7   3   6     2054.36     2362.61    280.02 o 
 -14   4   6       33.09       25.36     61.79 o 
 -13   4   6      816.81      736.51    112.91 o 
 -12   4   6     2495.04     2810.00    273.22 o 
 -11   4   6     2664.36     2723.20    137.15 o 
 -10   4   6      671.05      753.34    161.98 o 
  -9   4   6      717.99      700.51     47.06 o 
  -8   4   6     2630.33     2562.59     71.45 o 
  -7   4   6     8319.56     8088.87    238.37 o 
  -6   4   6     2174.39     2454.62    129.86 o 
  -5   4   6      976.86      989.07    105.47 o 
  -4   4   6     1111.30     1128.63     69.03 o 
  -3   4   6     5446.13     5519.37    107.95 o 
  -2   4   6     7353.37     7255.27    160.75 o 
  -1   4   6     3149.96     3208.36    143.45 o 
   0   4   6       90.12      136.23     43.32 o 
   1   4   6     5280.88     5232.46    209.72 o 
   2   4   6     6927.25     6858.56    255.39 o 
   3   4   6     5186.28     5169.17    325.34 o 
   4   4   6      999.62      918.10    161.92 o 
   5   4   6       78.80       63.62     74.94 o 
   6   4   6     1490.40     1741.20    230.12 o 
 -14   5   6      293.05      227.08     73.83 o 
 -13   5   6       19.93       35.72     58.07 o 
 -12   5   6     1306.05     1464.31    144.26 o 
 -11   5   6     5118.34     5243.29    187.88 o 
 -10   5   6     4537.02     4408.00    167.20 o 
  -9   5   6      200.59      191.78     45.83 o 
  -8   5   6     2120.30     2017.30     74.01 o 
  -7   5   6     9458.72     8912.51    180.45 o 
  -6   5   6     8326.43     7808.07    137.23 o 
  -5   5   6     2036.10     2061.69     55.94 o 
  -4   5   6       36.82       32.07     16.83 o 
  -3   5   6     2326.52     2386.36     94.74 o 
  -2   5   6     3285.20     3225.81    118.86 o 
  -1   5   6     4877.45     4739.59    184.76 o 
   0   5   6     2069.44     2098.77    135.41 o 
   1   5   6       58.21      114.91     44.87 o 
   2   5   6     1106.22      945.43    145.46 o 
   3   5   6     3781.72     3709.11    288.91 o 
   4   5   6     2944.75     3139.59    286.43 o 
   5   5   6      777.61      812.05    168.81 o 
   6   5   6        1.69       84.24    111.29 o 
 -14   6   6     1799.00     1589.33    167.04 o 
 -13   6   6      991.29      957.11    141.31 o 
 -12   6   6        7.23      -17.94     54.27 o 
 -11   6   6     1866.78     2002.48    210.12 o 
 -10   6   6     3685.89     3806.10    156.72 o 
  -9   6   6     1851.11     1841.68    127.61 o 
  -8   6   6       11.21       47.73     21.53 o 
  -7   6   6     1375.76     1377.06     91.77 o 
  -6   6   6     4251.68     4012.31    101.70 o 
  -5   6   6     4056.19     4107.99     94.54 o 
  -4   6   6     2005.10     2236.56    102.94 o 
  -3   6   6       22.61       23.28     29.49 o 
  -2   6   6      821.06      793.52     65.76 o 
  -1   6   6     7657.91     7409.84    368.85 o 
   0   6   6     5257.58     5207.94    218.68 o 
   1   6   6      101.86       41.87     53.81 o 
   2   6   6     2049.97     1872.92    206.98 o 
   3   6   6     1743.61     1764.67    209.97 o 
   4   6   6     2356.62     2251.47    253.10 o 
   5   6   6      983.84      957.17    180.85 o 
 -14   7   6     1293.30     1483.78    162.94 o 
 -13   7   6      814.07      726.46    111.30 o 
 -12   7   6      355.19      509.96     97.08 o 
 -11   7   6      451.83      393.76     78.62 o 
 -10   7   6     2279.34     2295.87    148.16 o 
  -9   7   6     5244.56     5196.13    180.96 o 
  -8   7   6     1460.72     1358.41     66.52 o 
  -7   7   6       27.45       78.59     55.37 o 
  -6   7   6     4517.10     4461.55    145.50 o 
  -5   7   6     4495.79     4635.53    135.47 o 
  -4   7   6     4135.56     4061.37    135.53 o 
  -3   7   6     2421.56     2467.29    113.20 o 
  -2   7   6      170.63      157.03     43.52 o 
  -1   7   6     6524.46     6423.68    489.27 o 
   0   7   6     3800.44     4081.37    270.21 o 
   1   7   6     5352.34     4592.92    308.82 o 
   2   7   6      453.55      549.99    115.19 o 
   3   7   6       86.11       62.57     69.82 o 
   4   7   6      665.14      730.29    164.32 o 
 -14   8   6      571.75      580.35    109.96 o 
 -13   8   6     1344.54     1541.66    160.07 o 
 -12   8   6     1680.69     2202.16    226.18 o 
 -11   8   6      124.15      232.24    101.85 o 
 -10   8   6       24.90       36.87     43.46 o 
  -9   8   6     1468.67     1596.45    105.35 o 
  -8   8   6     6336.45     6445.64    202.14 o 
  -7   8   6     2609.40     2594.52     97.28 o 
  -6   8   6     1625.04     1657.97     99.30 o 
  -5   8   6      448.74      485.96     53.74 o 
  -4   8   6     2310.38     2296.55    111.93 o 
  -3   8   6     6217.42     6318.83    191.84 o 
  -2   8   6      713.37      673.28     71.57 o 
  -1   8   6     1007.67      886.43    102.77 o 
   0   8   6      877.52      835.85    137.51 o 
   1   8   6     4223.88     3535.99    283.60 o 
   2   8   6     1577.63     1308.02    185.21 o 
   3   8   6       52.31       34.69     61.09 o 
 -13   9   6      829.12      885.54    182.04 o 
 -12   9   6     1204.07     1442.76    213.66 o 
 -11   9   6     2972.62     2834.16    199.29 o 
 -10   9   6      188.70      180.71     48.08 o 
  -9   9   6      219.40      212.34     80.44 o 
  -8   9   6     1493.77     1540.36    103.38 o 
  -7   9   6     3782.63     3840.71    187.71 o 
  -6   9   6     3483.91     3713.39    253.53 o 
  -5   9   6      186.09      239.72     42.51 o 
  -4   9   6     2321.49     2368.12    120.86 o 
  -3   9   6     5501.08     6082.85    198.57 o 
  -2   9   6     1695.33     1832.45    118.55 o 
  -1   9   6       90.62      137.37     78.87 o 
   0   9   6       22.73      -46.22     78.33 o 
   1   9   6      949.82      924.73    153.49 o 
   2   9   6     1043.31     1074.83    177.73 o 
 -13  10   6        0.40      -99.13    105.79 o 
 -12  10   6     1295.72     1471.37    209.96 o 
 -11  10   6     2122.85     2499.64    190.55 o 
 -10  10   6      708.00      723.04     99.87 o 
  -9  10   6      292.40      230.56     59.41 o 
  -8  10   6      343.96      420.00     59.74 o 
  -7  10   6     1780.20     1798.99    128.09 o 
  -6  10   6     5123.36     5247.18    236.91 o 
  -5  10   6      518.36      498.78     63.19 o 
  -4  10   6      501.27      456.39     63.56 o 
  -3  10   6     1224.42     1074.12    109.64 o 
  -2  10   6     4106.73     3848.23    264.47 o 
  -1  10   6     1897.40     1766.96    204.45 o 
   0  10   6      527.20      622.90    137.95 o 
   1  10   6        2.44      -73.05     86.80 o 
 -12  11   6       82.02      225.46     79.34 o 
 -11  11   6     2643.77     2624.53    195.92 o 
 -10  11   6     2168.29     2557.64    186.05 o 
  -9  11   6      667.56      748.01     81.45 o 
  -8  11   6        2.89       21.96     38.08 o 
  -7  11   6      959.07     1090.98    178.07 o 
  -6  11   6     2894.03     3212.28    203.33 o 
  -5  11   6     1020.80      936.86    118.23 o 
  -4  11   6      645.48      730.76    140.57 o 
  -3  11   6      181.21      202.66     63.58 o 
  -2  11   6     1494.64     1508.07    141.26 o 
  -1  11   6     1345.05     1459.50    191.58 o 
   0  11   6      989.53     1027.21    173.50 o 
 -12  12   6       43.21      -40.00     65.73 o 
 -11  12   6      353.06      325.51     79.33 o 
 -10  12   6     1328.70     1318.68    210.27 o 
  -9  12   6     1577.57     1940.76    161.66 o 
  -8  12   6      657.25      781.56    160.81 o 
  -7  12   6      141.31      124.50     67.62 o 
  -6  12   6      750.72      962.07    181.59 o 
  -5  12   6     2147.57     2476.76    279.68 o 
  -4  12   6     1711.31     1951.95    254.04 o 
  -3  12   6      909.26     1046.32    192.99 o 
  -2  12   6        0.10       11.22     91.12 o 
 -10  13   6      258.52      365.45    131.88 o 
  -9  13   6      650.51      381.05    120.39 o 
  -8  13   6      427.88      655.28    160.09 o 
  -7  13   6      216.65      -46.24     99.46 o 
  -6  13   6        5.51      -93.83     93.83 o 
  -5  13   6      505.02      536.29    152.24 o 
  -4  13   6      933.08      684.02    168.39 o 
  -3  13   6      932.98     1272.42    218.96 o 
  -7  14   6     1232.02     1338.29    219.79 o 
   1 -16   7     1254.77     1045.28    202.59 o 
   2 -16   7     1887.71     1974.02    180.62 o 
   3 -16   7     1474.62     1572.57    194.88 o 
   4 -16   7        5.68      -48.59    102.65 o 
   5 -16   7      564.59      402.45    151.00 o 
  -2 -15   7     2102.56     2280.92    287.66 o 
  -1 -15   7     1545.88     2229.61    283.04 o 
   0 -15   7       89.36      116.56     83.19 o 
   1 -15   7      357.10      466.82    135.12 o 
   2 -15   7     2900.32     2719.75    197.71 o 
   3 -15   7     2845.52     2738.61    195.27 o 
   4 -15   7      659.94      631.57    185.51 o 
   5 -15   7      219.39       -6.84     89.07 o 
   6 -15   7     3131.83     3005.54    342.24 o 
   7 -15   7     2185.16     2211.67    205.49 o 
  -3 -14   7      216.45      175.53     67.13 o 
  -2 -14   7     1535.94     1890.28    248.04 o 
  -1 -14   7     2759.93     2829.92    295.63 o 
   0 -14   7     2088.16     1665.24    230.07 o 
   1 -14   7      337.14      451.50    133.35 o 
   2 -14   7     2036.65     2211.81    170.96 o 
   3 -14   7     2796.79     2695.27    198.85 o 
   4 -14   7     1829.58     2009.99    162.85 o 
   5 -14   7      328.49      406.57     88.82 o 
   6 -14   7      411.17      585.26    106.53 o 
   7 -14   7     1527.40     1343.80    151.54 o 
   8 -14   7     2735.47     2768.52    217.93 o 
  -5 -13   7     1474.31     1796.65    250.20 o 
  -4 -13   7     1251.99     1225.01    206.34 o 
  -3 -13   7      256.20      376.64    119.35 o 
  -2 -13   7      215.90      281.14    121.49 o 
  -1 -13   7     2139.00     2155.46    251.38 o 
   0 -13   7     1937.40     1811.80    236.66 o 
   1 -13   7      530.54      343.26    116.91 o 
   2 -13   7     1176.23     1147.26    182.93 o 
   3 -13   7     2311.18     2249.57    440.29 o 
   4 -13   7     4026.49     3884.05    210.10 o 
   5 -13   7     2380.57     2541.83    186.59 o 
   6 -13   7      404.33      292.02     77.85 o 
   7 -13   7      170.01      167.72    217.91 o 
   8 -13   7     2160.56     2440.58    202.12 o 
  -6 -12   7       41.14      -36.24     88.50 o 
  -5 -12   7     1396.27     1182.09    199.06 o 
  -4 -12   7     1327.97     1688.66    226.69 o 
  -3 -12   7     1788.55     1946.08    232.55 o 
  -2 -12   7      374.28      497.39    121.31 o 
  -1 -12   7     2344.09     2488.43    256.40 o 
   0 -12   7     6172.97     6120.70    392.74 o 
   1 -12   7     3983.17     3994.11    320.87 o 
   2 -12   7      101.52      120.93     57.90 o 
   3 -12   7       21.86       -8.71     37.44 o 
   4 -12   7     1120.99     1256.80     96.29 o 
   5 -12   7     4375.28     4104.71    169.40 o 
   6 -12   7     2614.54     2483.01    556.86 o 
   7 -12   7     3459.58     3605.94    230.03 o 
   8 -12   7       24.39      -21.13     64.67 o 
   9 -12   7      949.35      792.26    125.93 o 
  -7 -11   7     1173.38     1208.38    207.07 o 
  -6 -11   7      512.16      391.82    122.90 o 
  -5 -11   7       87.21      -21.48     65.99 o 
  -4 -11   7      641.84      604.64    128.51 o 
  -3 -11   7     6000.32     6052.46    386.36 o 
  -2 -11   7      471.08      678.55    142.28 o 
  -1 -11   7      156.63      273.06    102.62 o 
   0 -11   7     1513.73     1744.90    209.32 o 
   1 -11   7     5045.53     5417.83    353.88 o 
   2 -11   7     1507.67     1654.21     99.81 o 
   3 -11   7     2706.54     2672.41    126.23 o 
   4 -11   7      172.05      128.44     54.53 o 
   5 -11   7     1280.68     1196.05    109.21 o 
   6 -11   7     2023.80     2283.18    278.10 o 
   7 -11   7     3075.70     2922.44    295.88 o 
   8 -11   7      147.63      200.59     94.47 o 
   9 -11   7      358.75      450.79    161.55 o 
  -8 -10   7     1149.59      950.69    186.29 o 
  -7 -10   7     1182.15     1204.89    192.88 o 
  -6 -10   7      209.81      251.86    109.50 o 
  -5 -10   7       42.14      -22.09     78.84 o 
  -4 -10   7     2001.46     1964.27    218.96 o 
  -3 -10   7     6070.37     5609.38    354.42 o 
  -2 -10   7     2011.61     2071.82    220.57 o 
  -1 -10   7     1304.41     1412.57    183.52 o 
   0 -10   7      171.29      270.58     98.23 o 
   1 -10   7     2896.97     2959.98    256.73 o 
   2 -10   7     5149.46     5361.01    164.71 o 
   3 -10   7     4124.44     4178.78    122.52 o 
   4 -10   7     3550.53     3407.07    172.33 o 
   5 -10   7       13.47       14.46     36.63 o 
   6 -10   7     2036.31     2085.55    234.68 o 
   7 -10   7     3246.71     3355.99    311.12 o 
   8 -10   7     1475.97     1720.43    241.44 o 
   9 -10   7       65.62      105.28    106.73 o 
  -8  -9   7        0.79       42.32     71.71 o 
  -7  -9   7     1420.50     1484.68    208.44 o 
  -6  -9   7     4127.19     4143.31    322.46 o 
  -5  -9   7     1777.57     1485.07    188.85 o 
  -4  -9   7      585.53      377.21    104.72 o 
  -3  -9   7     4775.87     4870.62    310.73 o 
  -2  -9   7     5460.82     5694.41    331.46 o 
  -1  -9   7     3719.58     3740.15    267.88 o 
   0  -9   7     1960.00     2218.34    209.98 o 
   1  -9   7      119.60      116.75     38.95 o 
   2  -9   7     2380.81     2330.47     87.57 o 
   3  -9   7     6810.42     6930.00    147.61 o 
   4  -9   7     4650.73     4452.72    137.41 o 
   5  -9   7      571.29      444.48    127.26 o 
   6  -9   7      120.31      207.99    105.58 o 
   7  -9   7     2033.33     2056.43    236.92 o 
   8  -9   7     1143.26     1261.40    198.33 o 
   9  -9   7      903.84      702.61    151.95 o 
  -9  -8   7      692.67      598.45    148.34 o 
  -8  -8   7      395.83      407.33    122.86 o 
  -7  -8   7     1065.13      925.28    157.02 o 
  -6  -8   7     3290.26     2900.74    253.89 o 
  -5  -8   7     5235.72     5171.81    326.35 o 
  -4  -8   7      971.70      999.24    145.67 o 
  -3  -8   7      246.65      417.82    106.26 o 
  -2  -8   7     1868.36     2049.60    192.18 o 
  -1  -8   7     3198.55     2845.14    225.93 o 
   0  -8   7     2393.35     2574.17    120.99 o 
   1  -8   7     1461.00     1479.49     76.41 o 
   2  -8   7        5.84       17.05     35.75 o 
   3  -8   7     1935.12     1941.31     82.72 o 
   4  -8   7     4009.43     3802.22    143.54 o 
   5  -8   7     2026.17     2039.24    221.26 o 
   6  -8   7      474.60      240.39     97.06 o 
   7  -8   7      183.18      269.37    111.16 o 
   8  -8   7     1809.00     1713.62    230.72 o 
   9  -8   7     1507.70     1868.12    247.96 o 
 -10  -7   7      237.99      399.21    132.13 o 
  -9  -7   7     1599.84     1759.50    217.30 o 
  -8  -7   7     1081.43      931.57    103.15 o 
  -7  -7   7      163.60      222.92     57.85 o 
  -6  -7   7      496.08      329.11     93.76 o 
  -5  -7   7     5617.64     5428.05    220.27 o 
  -4  -7   7     4540.57     4391.85    267.77 o 
  -3  -7   7     3474.26     3140.44    222.64 o 
  -2  -7   7       22.21      134.53     69.41 o 
  -1  -7   7     2315.03     2297.38    189.92 o 
   0  -7   7     6134.50     6305.88    178.83 o 
   1  -7   7     7798.24     7807.41    160.21 o 
   2  -7   7      782.54      761.51     50.62 o 
   3  -7   7      669.55      753.95     49.12 o 
   4  -7   7     3201.59     3212.52    195.96 o 
   5  -7   7     1776.66     1828.51    204.21 o 
   6  -7   7     1593.11     1831.45    217.04 o 
   7  -7   7       16.01       -0.21     71.09 o 
   8  -7   7        3.36       57.81     93.45 o 
   9  -7   7     1132.74     1335.56    219.86 o 
 -10  -6   7        2.15       -9.79     73.22 o 
  -9  -6   7     1725.21     1789.33    143.66 o 
  -8  -6   7     1865.13     1819.94    169.66 o 
  -7  -6   7     1309.90     1392.31    167.08 o 
  -6  -6   7       29.32       75.27     59.36 o 
  -5  -6   7      640.30      665.44    110.81 o 
  -4  -6   7     1504.33     1297.74    137.19 o 
  -3  -6   7     2447.53     2391.60    184.93 o 
  -2  -6   7     1682.72     1450.21    146.17 o 
  -1  -6   7      104.48      200.07     41.98 o 
   0  -6   7     1426.82     1292.55     94.16 o 
   1  -6   7     3240.76     3130.74     89.07 o 
   2  -6   7     8743.52     8512.52    150.68 o 
   3  -6   7     1973.78     1950.66    105.70 o 
   4  -6   7      218.50      239.27     51.47 o 
   5  -6   7     3164.64     3181.03    130.07 o 
   6  -6   7     6269.50     6137.99    381.33 o 
   7  -6   7     1378.69     1228.39    193.91 o 
   8  -6   7      196.99      -45.54     84.02 o 
   9  -6   7      285.08      246.59    106.09 o 
 -11  -5   7      499.50      514.17     93.70 o 
 -10  -5   7       53.89       67.67     64.16 o 
  -9  -5   7     1561.01     1716.52    149.70 o 
  -8  -5   7     1728.46     2107.71    144.55 o 
  -7  -5   7     3915.36     3872.27    256.06 o 
  -6  -5   7     2672.16     2671.81    238.48 o 
  -5  -5   7      964.05     1022.33    120.18 o 
  -4  -5   7      163.40      107.69     53.29 o 
  -3  -5   7     6836.07     6723.07    282.72 o 
  -2  -5   7    10262.45    10467.77    346.80 o 
  -1  -5   7     2394.81     2460.70    123.54 o 
   0  -5   7        7.06       27.85     18.29 o 
   1  -5   7     2307.25     2345.27    118.89 o 
   2  -5   7    10323.36    10419.71    242.23 o 
   3  -5   7     4755.23     4750.30    106.81 o 
   4  -5   7      958.14      957.68     78.23 o 
   5  -5   7     1572.78     1598.00     99.68 o 
   6  -5   7     5307.80     4873.43    343.03 o 
   7  -5   7     4331.05     4662.44    246.49 o 
   8  -5   7     2841.92     2744.54    203.41 o 
   9  -5   7      312.01      158.54     96.94 o 
 -11  -4   7     1363.02     1300.56    355.05 o 
 -10  -4   7     1737.76     1677.30    141.26 o 
  -9  -4   7       69.13      125.90     66.55 o 
  -8  -4   7      489.67      537.92    101.68 o 
  -7  -4   7     1757.00     2063.35    178.29 o 
  -6  -4   7     2707.11     2529.20    147.37 o 
  -5  -4   7      185.00       97.87     53.98 o 
  -4  -4   7      581.93      661.68     90.98 o 
  -3  -4   7     1601.92     1500.16     96.00 o 
  -2  -4   7     2967.20     2947.32    128.39 o 
  -1  -4   7     9307.39     9345.98    224.19 o 
   0  -4   7      779.19      656.21     63.97 o 
   1  -4   7       93.32      133.74     39.72 o 
   2  -4   7     2454.66     2278.00    129.75 o 
   3  -4   7     5493.91     5240.89    113.14 o 
   4  -4   7     1523.16     1584.69    236.17 o 
   5  -4   7     3073.76     3132.10    505.26 o 
   6  -4   7      837.20      790.75    141.90 o 
   7  -4   7     2192.76     1965.51    228.20 o 
   8  -4   7     2981.14     2568.28    280.03 o 
   9  -4   7     1898.25     1864.12    248.04 o 
 -12  -3   7        0.50      -48.29     54.59 o 
 -11  -3   7     1001.50     1238.14    129.63 o 
 -10  -3   7     3088.17     3089.37    183.36 o 
  -9  -3   7      282.94      291.53     63.36 o 
  -8  -3   7     1209.04     1114.24     80.86 o 
  -7  -3   7      957.31      946.35     88.92 o 
  -6  -3   7     3862.47     3872.78    109.68 o 
  -5  -3   7     3067.68     2957.80    163.10 o 
  -4  -3   7     1326.18     1286.81     84.60 o 
  -3  -3   7       49.69       71.67     25.49 o 
  -2  -3   7     2238.08     2120.77    105.64 o 
  -1  -3   7    15741.73    16255.28    284.91 o 
   0  -3   7     4888.37     4870.07    161.52 o 
   1  -3   7      690.10      728.27     69.15 o 
   2  -3   7        9.93       10.33     20.49 o 
   3  -3   7     4154.26     4352.06    109.08 o 
   4  -3   7     2754.58     2676.97    136.19 o 
   5  -3   7     3716.67     3788.94    168.95 o 
   6  -3   7      128.16       47.46     69.77 o 
   7  -3   7      255.59      315.46    113.58 o 
   8  -3   7     1048.90      957.26    187.39 o 
   9  -3   7     2557.00     2470.41    288.94 o 
 -12  -2   7      107.02      112.61     51.74 o 
 -11  -2   7       37.63      111.08     54.77 o 
 -10  -2   7     1201.92     1215.69    112.47 o 
  -9  -2   7     5686.82     5815.72    278.15 o 
  -8  -2   7     1745.22     1880.67    140.84 o 
  -7  -2   7      584.87      548.72     52.29 o 
  -6  -2   7     2208.82     2291.73    116.39 o 
  -5  -2   7     4571.80     4489.31    110.47 o 
  -4  -2   7     3984.23     3733.69     74.64 o 
  -3  -2   7     2855.76     2867.77     89.78 o 
  -2  -2   7       12.94       14.77     17.51 o 
  -1  -2   7     5381.26     5710.60    216.24 o 
   0  -2   7     2383.75     2194.86    109.19 o 
   1  -2   7     6258.59     6212.02    188.04 o 
   2  -2   7      722.32      709.84     71.50 o 
   3  -2   7      347.08      459.08     91.41 o 
   4  -2   7     2781.70     2640.51    144.26 o 
   5  -2   7     2745.68     3053.49    161.11 o 
   6  -2   7     1856.53     1633.00    199.74 o 
   7  -2   7      613.88      495.50    131.65 o 
   8  -2   7      197.99      198.17    112.07 o 
 -13  -1   7      957.90     1007.88    126.65 o 
 -12  -1   7     1176.91     1111.02    126.14 o 
 -11  -1   7     1229.84     1394.35    130.04 o 
 -10  -1   7      107.79      159.01     39.41 o 
  -9  -1   7     1403.44     1422.98     75.95 o 
  -8  -1   7     5884.76     5824.95    152.70 o 
  -7  -1   7     5456.00     5424.25    111.96 o 
  -6  -1   7      508.14      521.52     38.78 o 
  -5  -1   7      431.63      379.92     40.05 o 
  -4  -1   7     3731.81     3639.10     71.70 o 
  -3  -1   7     5419.88     5303.83    110.66 o 
  -2  -1   7     1730.77     1605.54     52.20 o 
  -1  -1   7     1235.81     1303.37     49.03 o 
   0  -1   7     2820.97     2765.83     71.23 o 
   1  -1   7     7993.95     8209.38    345.47 o 
   2  -1   7     4071.79     4140.43    167.46 o 
   3  -1   7       85.57      203.55     75.06 o 
   4  -1   7      111.67       89.55     51.95 o 
   5  -1   7     2513.52     2587.35    245.44 o 
   6  -1   7     3976.81     4075.32    322.93 o 
   7  -1   7     1579.64     1510.09    212.52 o 
   8  -1   7      148.73        7.29     96.76 o 
 -13   0   7      953.07     1081.86    199.89 o 
 -12   0   7     2596.40     2640.45    184.78 o 
 -11   0   7     1353.98     1417.41     84.43 o 
 -10   0   7     1017.72     1016.96     68.80 o 
  -9   0   7      409.49      444.50     49.24 o 
  -8   0   7     1101.63     1034.63     51.57 o 
  -7   0   7     2583.41     2484.28     77.97 o 
  -6   0   7     3003.78     2826.35    111.05 o 
  -5   0   7      161.68      176.49     22.44 o 
  -4   0   7     1134.66     1155.77     41.91 o 
  -3   0   7    13574.05    13658.35    142.73 o 
  -2   0   7    15912.04    16544.24    192.74 o 
  -1   0   7     4716.89     4651.72    109.10 o 
   0   0   7        3.50       51.56     23.47 o 
   1   0   7     3394.33     3114.21    143.59 o 
   2   0   7     3530.01     3453.46    159.70 o 
   3   0   7     5427.46     5524.58    213.10 o 
   4   0   7      205.59      294.10    143.63 o 
   5   0   7      190.72      113.61     88.11 o 
   6   0   7      718.85      686.74    141.53 o 
   7   0   7     1754.28     1989.37    246.13 o 
   8   0   7      842.93     1047.07    201.29 o 
 -13   1   7       84.09       57.19     69.56 o 
 -12   1   7     1395.74     1379.24    106.91 o 
 -11   1   7     2464.61     2438.01    132.14 o 
 -10   1   7     2577.11     2632.01    103.78 o 
  -9   1   7      578.15      637.84     54.14 o 
  -8   1   7       17.31       31.38     19.58 o 
  -7   1   7     3224.35     2880.02    110.62 o 
  -6   1   7     1725.51     1729.42     58.15 o 
  -5   1   7     5596.27     5886.95    279.56 o 
  -4   1   7       58.01       63.45      9.90 o 
  -3   1   7      704.21      695.97     42.15 o 
  -2   1   7     5064.83     4822.11     95.41 o 
  -1   1   7     5239.35     5124.10    123.49 o 
   0   1   7      190.06      136.40     39.91 o 
   1   1   7       35.19       37.73     42.52 o 
   2   1   7     5927.57     6143.27    221.30 o 
   3   1   7     6256.79     6275.62    237.23 o 
   4   1   7     3832.89     4133.20    301.34 o 
   5   1   7      247.66      240.34     98.30 o 
   6   1   7      433.21      522.35    134.06 o 
   7   1   7     1387.92     1831.26    245.09 o 
 -13   2   7      181.33      146.02    106.00 o 
 -12   2   7       86.99        9.69     34.05 o 
 -11   2   7     1142.13     1191.87     94.80 o 
 -10   2   7      833.09      798.05     76.24 o 
  -9   2   7     1065.20     1074.23     65.44 o 
  -8   2   7      337.67      302.86     23.86 o 
  -7   2   7       10.49        4.79     47.07 o 
  -6   2   7     4202.82     4299.60    244.45 o 
  -5   2   7    29424.12    29914.97    423.93 o 
  -4   2   7      830.44      725.20     37.17 o 
  -3   2   7      523.32      602.97     33.21 o 
  -2   2   7     4161.90     4170.42     94.14 o 
  -1   2   7     8233.32     8140.99    166.86 o 
   0   2   7     1721.34     1649.27    107.70 o 
   1   2   7       78.81       83.96     41.08 o 
   2   2   7     1031.78      969.12    147.98 o 
   3   2   7     3742.82     3912.52    196.68 o 
   4   2   7     5731.22     5299.19    344.26 o 
   5   2   7     1604.63     1694.80    217.15 o 
   6   2   7      101.57      346.12    133.44 o 
   7   2   7      375.38      323.19    131.62 o 
 -14   3   7     1287.28     1344.89    227.38 o 
 -13   3   7     1162.28     1148.98    130.07 o 
 -12   3   7      654.87      722.41     80.60 o 
 -11   3   7      110.76      182.49     50.18 o 
 -10   3   7       18.23       47.51     38.33 o 
  -9   3   7     2006.03     2118.93    134.21 o 
  -8   3   7     3209.53     2963.95    214.10 o 
  -7   3   7       13.02       32.14     47.48 o 
  -6   3   7      389.38      420.33     61.51 o 
  -5   3   7     8061.57     7930.57    227.07 o 
  -4   3   7     2820.01     2421.24    137.49 o 
  -3   3   7      559.11      578.47     36.08 o 
  -2   3   7       36.59       95.35     28.17 o 
  -1   3   7     5770.34     5870.39    153.24 o 
   0   3   7     4351.99     4325.71    190.76 o 
   1   3   7     5248.76     5362.88    212.13 o 
   2   3   7     2458.67     2419.76    152.41 o 
   3   3   7      710.24      513.33    120.28 o 
   4   3   7     1392.24     1424.46    189.60 o 
   5   3   7     2146.78     2469.27    264.17 o 
   6   3   7      545.18      706.43    161.83 o 
 -14   4   7      616.88      593.02    104.95 o 
 -13   4   7     1553.86     1698.39    162.48 o 
 -12   4   7     2730.52     2768.23    147.45 o 
 -11   4   7      196.41       96.27     39.89 o 
 -10   4   7      305.72      247.10     49.99 o 
  -9   4   7     2766.09     2908.71    215.63 o 
  -8   4   7     6654.01     6285.21    310.28 o 
  -7   4   7      301.37      286.52     55.51 o 
  -6   4   7      397.44      431.16     66.49 o 
  -5   4   7     1719.83     1614.48     61.25 o 
  -4   4   7     3200.09     3218.92     77.14 o 
  -3   4   7     1389.11     1380.22     70.81 o 
  -2   4   7     1294.51     1317.40     75.30 o 
  -1   4   7      214.49      274.54     55.90 o 
   0   4   7      455.01      442.85     67.59 o 
   1   4   7     3964.65     3705.63    187.81 o 
   2   4   7     2747.32     2776.62    171.77 o 
   3   4   7      321.20      244.00     94.50 o 
   4   4   7      551.98      499.77    125.02 o 
   5   4   7      294.10      284.50    103.04 o 
 -14   5   7       23.79       16.34     64.91 o 
 -13   5   7      210.02      410.18     89.52 o 
 -12   5   7     2349.19     2591.72    191.32 o 
 -11   5   7     2274.93     2427.03    139.57 o 
 -10   5   7     1105.97     1084.24    123.46 o 
  -9   5   7     2268.31     2387.57    149.38 o 
  -8   5   7     5623.34     5475.69    221.51 o 
  -7   5   7     1934.67     1764.71    122.73 o 
  -6   5   7      228.14      258.49     54.79 o 
  -5   5   7      251.32      241.30     22.30 o 
  -4   5   7     2464.08     2482.30    113.84 o 
  -3   5   7     2109.40     2142.95     97.86 o 
  -2   5   7     3375.44     3515.78    129.83 o 
  -1   5   7     2047.06     1962.70    128.46 o 
   0   5   7      447.03      380.91     69.00 o 
   1   5   7      577.03      598.17    101.05 o 
   2   5   7     1251.87     1199.31    168.88 o 
   3   5   7     1459.74     1365.36    188.38 o 
   4   5   7       83.96        1.34     71.33 o 
   5   5   7      125.82       45.05     76.59 o 
 -14   6   7     1065.51     1132.71    142.26 o 
 -13   6   7       64.89      127.12    110.76 o 
 -12   6   7      559.01      594.25     96.92 o 
 -11   6   7     4348.13     4357.01    210.91 o 
 -10   6   7     1419.87     1658.85    147.15 o 
  -9   6   7      273.34      209.10     52.72 o 
  -8   6   7     2307.72     2047.94    135.39 o 
  -7   6   7     6288.67     5956.19    493.40 o 
  -6   6   7     5761.60     5050.10    467.88 o 
  -5   6   7      821.08      808.58     53.93 o 
  -4   6   7      255.47      237.82     50.71 o 
  -3   6   7     1189.94     1207.74    158.80 o 
  -2   6   7     3613.96     3725.95    141.29 o 
  -1   6   7     5543.58     5688.51    223.72 o 
   0   6   7      344.56      369.66     68.68 o 
   1   6   7     1201.61     1272.08    169.72 o 
   2   6   7     1951.64     1676.60    201.89 o 
   3   6   7     1216.64     1283.99    192.57 o 
   4   6   7      357.93      402.21    141.38 o 
 -14   7   7      831.84      778.87    139.88 o 
 -13   7   7      232.68      324.33     83.66 o 
 -12   7   7      226.00      247.19    118.82 o 
 -11   7   7     2378.61     2278.07    244.03 o 
 -10   7   7     1805.98     1889.01    141.16 o 
  -9   7   7     3112.74     3098.11    146.01 o 
  -8   7   7        2.21      -22.78     45.54 o 
  -7   7   7      348.96      405.03     71.04 o 
  -6   7   7     1752.11     1860.62    139.84 o 
  -5   7   7     4365.29     4308.27    132.61 o 
  -4   7   7     3202.01     3255.09    234.18 o 
  -3   7   7       29.00      -40.03     40.03 o 
  -2   7   7      883.16      935.52     81.08 o 
  -1   7   7     4833.47     4649.08    214.80 o 
   0   7   7     1171.16     1315.46    126.10 o 
   1   7   7       98.59       35.82     62.69 o 
   2   7   7      357.90      408.66    129.01 o 
   3   7   7      765.12      835.91    162.41 o 
 -13   8   7      637.59      524.94    137.22 o 
 -12   8   7      163.95      260.24    125.46 o 
 -11   8   7       95.17      133.75     53.24 o 
 -10   8   7     1422.85     1595.50    148.41 o 
  -9   8   7     1612.55     1825.74    115.71 o 
  -8   8   7     2569.00     2503.34    131.07 o 
  -7   8   7      786.90      702.22    173.12 o 
  -6   8   7      320.75      448.75     80.88 o 
  -5   8   7      853.63      960.64     85.65 o 
  -4   8   7     2210.53     2122.36    110.87 o 
  -3   8   7      956.34      949.24    128.26 o 
  -2   8   7      461.46      322.12     54.93 o 
  -1   8   7     1388.18     1406.98    129.65 o 
   0   8   7     2191.61     2172.47    216.93 o 
   1   8   7     1074.02     1084.05    166.48 o 
   2   8   7       11.55       50.27     80.25 o 
 -13   9   7      826.33      839.39    168.47 o 
 -12   9   7      819.30      948.38    177.84 o 
 -11   9   7        7.87       42.74     59.92 o 
 -10   9   7      166.30       83.14     56.94 o 
  -9   9   7      985.37     1063.51     93.64 o 
  -8   9   7     1615.88     1494.22    107.31 o 
  -7   9   7     1195.87     1076.65    111.57 o 
  -6   9   7       36.54       76.53     44.82 o 
  -5   9   7      474.93      540.88     87.81 o 
  -4   9   7     1624.72     1763.84    109.76 o 
  -3   9   7     1750.29     1814.32    115.75 o 
  -2   9   7       28.19       74.94     40.41 o 
  -1   9   7       36.58      -59.85     77.08 o 
   0   9   7       70.50       77.24     55.04 o 
   1   9   7     1196.59      772.12    151.34 o 
 -13  10   7      790.10      582.06    148.62 o 
 -12  10   7     1446.53     1702.92    238.67 o 
 -11  10   7     1343.91     1677.29    161.35 o 
 -10  10   7      136.84      175.96     56.71 o 
  -9  10   7      116.45       72.92     44.91 o 
  -8  10   7     1466.51     1577.10    203.26 o 
  -7  10   7     2851.19     2801.11    142.97 o 
  -6  10   7     1005.62      803.46    219.67 o 
  -5  10   7       41.37       -7.65     45.06 o 
  -4  10   7      528.85      536.85     95.12 o 
  -3  10   7     2298.89     2388.45    150.50 o 
  -2  10   7      183.09      298.64    113.34 o 
  -1  10   7      883.21      761.36    143.91 o 
   0  10   7        5.56      -91.58     91.58 o 
 -12  11   7     1377.73     1281.44    283.57 o 
 -11  11   7     1993.15     2115.26    193.18 o 
 -10  11   7     1110.01     1354.78    159.75 o 
  -9  11   7       46.10       76.31     73.52 o 
  -8  11   7       10.62       61.67     53.84 o 
  -7  11   7      569.77      679.80    102.17 o 
  -6  11   7     1140.78     1073.53    124.04 o 
  -5  11   7      346.78      481.78    130.52 o 
  -4  11   7        2.55      103.45     99.37 o 
  -3  11   7      464.07      545.52    143.11 o 
  -2  11   7      860.67     1131.91    192.44 o 
  -1  11   7     1988.15     1973.81    226.84 o 
 -11  12   7      905.37     1051.57    202.20 o 
 -10  12   7     1323.50     1244.52    210.78 o 
  -9  12   7      668.86      720.38    202.97 o 
  -8  12   7      234.24       65.85     64.10 o 
  -7  12   7      640.18      569.68    113.02 o 
  -6  12   7      855.78      959.96    124.43 o 
  -5  12   7      858.58      576.52    145.60 o 
  -4  12   7      559.21      541.81    157.57 o 
  -3  12   7       14.86       32.75     92.41 o 
  -9  13   7      357.68      428.85     86.91 o 
  -8  13   7      226.94      340.86     87.38 o 
  -7  13   7       20.27      -30.07     74.06 o 
  -6  13   7      182.62       -3.57     84.82 o 
  -5  13   7     1325.19     1305.55    218.29 o 
   1 -16   8     1969.23     2102.88    185.46 o 
   2 -16   8      871.29      821.52    183.19 o 
   3 -16   8       42.61      271.56    139.15 o 
   4 -16   8     1419.15     1667.97    259.31 o 
  -1 -15   8       75.72      175.55    118.74 o 
   0 -15   8      364.99      343.18    129.37 o 
   1 -15   8     1485.17     1720.34    160.99 o 
   2 -15   8     2401.14     2650.97    193.02 o 
   3 -15   8      635.46      585.28    153.49 o 
   4 -15   8      168.49      143.47    106.36 o 
   5 -15   8     1595.34     1623.73    238.14 o 
   6 -15   8     1797.70     1734.32    168.23 o 
  -3 -14   8     1265.66     1164.68    205.56 o 
  -2 -14   8     2479.33     2666.16    296.25 o 
  -1 -14   8     1262.50     1138.17    201.07 o 
   0 -14   8      292.69      116.40     91.13 o 
   1 -14   8     1066.56     1022.93    203.91 o 
   2 -14   8     3310.89     3340.71    206.68 o 
   3 -14   8     1760.95     1894.65    254.34 o 
   4 -14   8      410.49      672.70    166.09 o 
   5 -14   8      293.23      299.85     77.28 o 
   6 -14   8     2089.68     2140.09    182.44 o 
   7 -14   8     3033.04     3152.66    227.79 o 
  -5 -13   8      582.27      860.00    188.65 o 
  -4 -13   8       95.69      215.07    107.77 o 
  -3 -13   8      568.91      555.07    141.67 o 
  -2 -13   8     1571.91     1673.15    225.33 o 
  -1 -13   8     2153.52     2218.73    255.58 o 
   0 -13   8      284.97      223.91     98.53 o 
   1 -13   8       67.65       74.13     49.77 o 
   2 -13   8     1147.35     1245.28    124.86 o 
   3 -13   8     2043.53     2126.55    253.42 o 
   4 -13   8     2237.04     2355.30    174.48 o 
   5 -13   8     1119.51     1070.40    123.59 o 
   6 -13   8        9.03       10.11     55.37 o 
   7 -13   8      630.97      638.84    107.13 o 
   8 -13   8     2088.22     2130.19    190.52 o 
  -6 -12   8      965.42      745.03    172.54 o 
  -5 -12   8     1491.09     1658.46    234.96 o 
  -4 -12   8      876.21      949.87    180.34 o 
  -3 -12   8      121.84      375.48    122.05 o 
  -2 -12   8      419.92      180.64     80.70 o 
  -1 -12   8     1615.79     1701.01    214.51 o 
   0 -12   8     3356.72     3604.80    309.77 o 
   1 -12   8      255.56      356.35     72.02 o 
   2 -12   8       28.07      -23.37     46.69 o 
   3 -12   8      972.52     1045.02     87.75 o 
   4 -12   8     1791.22     1877.55    152.90 o 
   5 -12   8     1134.47     1298.88    135.14 o 
   6 -12   8     1421.70     1544.28    150.15 o 
   7 -12   8      218.53      269.23     75.76 o 
   8 -12   8     1439.25     1425.96    159.22 o 
  -7 -11   8       65.26       16.26     74.11 o 
  -6 -11   8      125.62      229.72    112.15 o 
  -5 -11   8     1650.44     2027.03    235.46 o 
  -4 -11   8     3037.45     2721.34    267.71 o 
  -3 -11   8      807.06     1092.07    178.07 o 
  -2 -11   8        2.81        5.26     73.65 o 
  -1 -11   8     1503.50     1767.90    213.70 o 
   0 -11   8     5106.40     4808.25    338.88 o 
   1 -11   8      394.10      456.29    147.26 o 
   2 -11   8      655.60      614.24     61.11 o 
   3 -11   8        3.46       17.40     29.06 o 
   4 -11   8     1443.11     1399.13    130.11 o 
   5 -11   8     2337.81     2232.37    251.08 o 
   6 -11   8     2192.29     2603.10    282.77 o 
   7 -11   8      494.01      640.56    164.10 o 
   8 -11   8        9.95      -23.25    106.69 o 
  -8 -10   8     1332.66     1379.57    212.52 o 
  -7 -10   8     1134.80      858.56    169.90 o 
  -6 -10   8        8.39       28.05     80.11 o 
  -5 -10   8      225.85      190.27     82.19 o 
  -4 -10   8     1503.81     1221.56    175.83 o 
  -3 -10   8     6163.32     6628.70    384.37 o 
  -2 -10   8     3816.37     4194.48    302.44 o 
  -1 -10   8     3021.40     3626.47    283.00 o 
   0 -10   8     2448.05     2418.43    237.75 o 
   1 -10   8     1997.73     2098.72    156.90 o 
   2 -10   8     4912.86     4870.18    133.15 o 
   3 -10   8     1916.86     1928.47     83.64 o 
   4 -10   8      442.87      561.00    142.83 o 
   5 -10   8     1400.11     1416.13    201.44 o 
   6 -10   8     2783.76     2843.42    283.99 o 
   7 -10   8     1838.95     1650.52    231.90 o 
   8 -10   8      126.90      130.23     97.29 o 
   9 -10   8      107.81        2.29    104.00 o 
  -8  -9   8     1461.21     1187.10    188.92 o 
  -7  -9   8     3147.43     2765.88    269.51 o 
  -6  -9   8     1469.33     1836.98    220.68 o 
  -5  -9   8     1865.67     2021.08    213.26 o 
  -4  -9   8      899.11      776.55    136.04 o 
  -3  -9   8     4412.17     4626.75    304.64 o 
  -2  -9   8      340.72      545.72    115.12 o 
  -1  -9   8     1386.94     1229.94    168.20 o 
   0  -9   8      168.10      178.26     47.34 o 
   1  -9   8     2662.69     2857.91     96.63 o 
   2  -9   8     5488.97     5276.80    129.92 o 
   3  -9   8     5305.74     5049.09    140.16 o 
   4  -9   8      222.84      145.96     79.93 o 
   5  -9   8        1.52       35.70     64.70 o 
   6  -9   8     1303.71     1127.83    187.76 o 
   7  -9   8     1556.40     1498.97    221.95 o 
   8  -9   8     1827.27     1862.82    248.74 o 
   9  -9   8        2.28       55.72     74.46 o 
  -9  -8   8      146.95      204.87    104.36 o 
  -8  -8   8       15.62      -10.61     71.20 o 
  -7  -8   8     1531.36     1107.25    171.52 o 
  -6  -8   8     3552.96     3487.76    276.63 o 
  -5  -8   8     4688.82     4592.07    301.39 o 
  -4  -8   8      107.82       17.36     61.14 o 
  -3  -8   8      333.54      256.06     87.55 o 
  -2  -8   8     1304.49     1429.99    168.13 o 
  -1  -8   8     4359.31     4566.40    282.73 o 
   0  -8   8      535.78      446.89     47.46 o 
   1  -8   8      532.04      603.60     51.28 o 
   2  -8   8     3498.80     3578.96    111.18 o 
   3  -8   8     4925.20     4852.97    152.73 o 
   4  -8   8     3616.59     3907.09    154.90 o 
   5  -8   8      618.95      580.07    135.01 o 
   6  -8   8      680.16      408.51    118.24 o 
   7  -8   8     3470.12     3682.76    327.34 o 
   8  -8   8     1551.47     1584.07    231.36 o 
   9  -8   8     1038.08      904.54    192.85 o 
 -10  -7   8     1611.20     1963.68    238.11 o 
  -9  -7   8     1421.04     1945.44    227.59 o 
  -8  -7   8     1299.52     1301.55    123.67 o 
  -7  -7   8       14.65        5.15     62.41 o 
  -6  -7   8     1986.88     1780.43    187.16 o 
  -5  -7   8     2831.32     3032.95    230.91 o 
  -4  -7   8      256.76      165.36     70.84 o 
  -3  -7   8       16.64       14.71     50.68 o 
  -2  -7   8     4897.96     4906.28    281.28 o 
  -1  -7   8     6804.76     7156.12    152.13 o 
   0  -7   8     6801.15     7350.70    230.77 o 
   1  -7   8     1087.91     1091.71     83.66 o 
   2  -7   8       80.70       87.03     28.78 o 
   3  -7   8     2003.48     1946.97    114.37 o 
   4  -7   8     4062.92     4252.31    417.67 o 
   5  -7   8      926.57      803.34    147.49 o 
   6  -7   8        8.55      -69.81     80.09 o 
   7  -7   8      390.51      402.56    132.12 o 
   8  -7   8     2247.38     2426.21    280.89 o 
   9  -7   8     1847.20     2114.67    275.08 o 
 -11  -6   8        0.67      -47.21     90.19 o 
 -10  -6   8      232.95      369.25     71.87 o 
  -9  -6   8     1838.64     1926.68    149.50 o 
  -8  -6   8     2113.97     1591.54    184.75 o 
  -7  -6   8      654.17      557.64    109.63 o 
  -6  -6   8      221.03      185.77     70.69 o 
  -5  -6   8      959.16      981.50    133.20 o 
  -4  -6   8     3855.69     4445.93    248.81 o 
  -3  -6   8     1771.23     1772.87    160.45 o 
  -2  -6   8       20.41       74.22     36.94 o 
  -1  -6   8     1484.33     1727.49    163.76 o 
   0  -6   8     3390.85     3294.83     92.96 o 
   1  -6   8     9104.09     8637.87    369.91 o 
   2  -6   8     3974.16     4091.97    165.39 o 
   3  -6   8       27.99       28.61     79.68 o 
   4  -6   8     5183.80     5137.82    310.48 o 
   5  -6   8     8122.23     8394.04    443.79 o 
   6  -6   8     2232.45     2374.40    254.91 o 
   7  -6   8      237.43      322.29    123.20 o 
   8  -6   8      202.43      300.50    124.63 o 
   9  -6   8     1059.23     1066.23    212.11 o 
 -11  -5   8      732.94      881.33    114.26 o 
 -10  -5   8       17.42       52.01    144.65 o 
  -9  -5   8     1437.99     1649.41    136.92 o 
  -8  -5   8     1846.70     1988.48    196.06 o 
  -7  -5   8     1792.26     1835.84    178.95 o 
  -6  -5   8      920.01     1013.64    131.95 o 
  -5  -5   8      580.16      481.04     86.20 o 
  -4  -5   8     3588.83     3680.93    210.17 o 
  -3  -5   8     4217.73     4170.18    168.91 o 
  -2  -5   8     2508.38     2748.64    137.84 o 
  -1  -5   8      919.51     1001.97     85.16 o 
   0  -5   8       61.05       25.42     33.78 o 
   1  -5   8     6043.84     6044.47    196.79 o 
   2  -5   8     4449.17     4246.55    167.32 o 
   3  -5   8      681.97      638.86     70.54 o 
   4  -5   8        8.44       -2.17     31.82 o 
   5  -5   8     3020.96     2653.91    253.65 o 
   6  -5   8     4236.35     4322.44    335.98 o 
   7  -5   8     2013.86     2433.35    271.04 o 
   8  -5   8      205.71      160.04     66.71 o 
 -12  -4   8      533.30      513.88    137.53 o 
 -11  -4   8     1116.41     1314.07    274.10 o 
 -10  -4   8       12.13       48.84     44.81 o 
  -9  -4   8        4.33        3.67     68.20 o 
  -8  -4   8     1455.83     1308.48    150.08 o 
  -7  -4   8     5002.66     5051.15    268.03 o 
  -6  -4   8       52.31      -46.13     53.87 o 
  -5  -4   8      164.66      160.33     42.66 o 
  -4  -4   8     4234.42     4282.92    163.65 o 
  -3  -4   8     6750.13     7224.78    208.69 o 
  -2  -4   8     9400.75     9062.61    232.46 o 
  -1  -4   8     1249.95     1240.06    112.28 o 
   0  -4   8       96.84       77.96     41.01 o 
   1  -4   8     4046.59     4014.28    160.84 o 
   2  -4   8     6348.11     6475.14    211.09 o 
   3  -4   8     2688.87     2749.13    151.00 o 
   4  -4   8     1467.43     1301.82    101.70 o 
   5  -4   8       16.57       21.63     36.03 o 
   6  -4   8     1557.21     1737.78    210.79 o 
   7  -4   8     1630.37     2352.35    261.68 o 
   8  -4   8     1702.48     1719.42    241.05 o 
 -12  -3   8      708.16      986.29    190.56 o 
 -11  -3   8     4866.23     4776.87    235.86 o 
 -10  -3   8     2088.07     2067.00    169.94 o 
  -9  -3   8      514.55      471.16     95.34 o 
  -8  -3   8     1049.97     1165.38    131.14 o 
  -7  -3   8     5037.90     4951.35    190.66 o 
  -6  -3   8     4869.61     4949.90    182.73 o 
  -5  -3   8     2987.22     3082.44    131.87 o 
  -4  -3   8       51.19       66.45     33.48 o 
  -3  -3   8     1652.93     1665.31     97.07 o 
  -2  -3   8    15165.10    15038.35    300.37 o 
  -1  -3   8     5892.88     5815.81    184.43 o 
   0  -3   8     2175.93     2063.40    116.30 o 
   1  -3   8      772.60      773.61     75.35 o 
   2  -3   8     6632.71     6730.26    215.48 o 
   3  -3   8     1390.73     1391.62    104.47 o 
   4  -3   8     2451.67     2471.87    147.79 o 
   5  -3   8      105.99      209.16     53.34 o 
   6  -3   8       53.51       45.82     72.80 o 
   7  -3   8     2047.47     2194.92    259.22 o 
   8  -3   8     2009.01     1878.90    254.95 o 
 -12  -2   8     1062.04      868.54    141.83 o 
 -11  -2   8     1711.00     1836.62    121.46 o 
 -10  -2   8     2065.29     2319.84    218.57 o 
  -9  -2   8     2632.24     2570.74    146.08 o 
  -8  -2   8     1172.58     1115.49     67.68 o 
  -7  -2   8     2923.11     2860.95    135.45 o 
  -6  -2   8     2803.54     2748.66     99.86 o 
  -5  -2   8     6402.91     6271.04    130.10 o 
  -4  -2   8     3220.84     3248.79    115.61 o 
  -3  -2   8       44.99       73.55     29.46 o 
  -2  -2   8     2491.17     2365.60     71.99 o 
  -1  -2   8     9835.85     9512.95    319.44 o 
   0  -2   8     3262.32     3195.36    141.49 o 
   1  -2   8       10.08      -45.78     45.78 o 
   2  -2   8     1254.42     1334.23    171.78 o 
   3  -2   8     1615.82     1657.08    124.69 o 
   4  -2   8     2771.21     3043.52    255.91 o 
   5  -2   8     1715.98     1674.34    128.42 o 
   6  -2   8      100.73      118.71     91.96 o 
   7  -2   8       34.30       90.32     79.69 o 
   8  -2   8     1213.67     1607.03    238.62 o 
 -13  -1   8     1408.43     1472.00    154.25 o 
 -12  -1   8     1073.34     1138.79    131.69 o 
 -11  -1   8       36.76       23.66     56.38 o 
 -10  -1   8     1241.57     1251.28    104.82 o 
  -9  -1   8     3441.72     3505.17    124.48 o 
  -8  -1   8     2852.81     3115.90    140.74 o 
  -7  -1   8      160.63      150.99     73.93 o 
  -6  -1   8      905.74      841.13     46.05 o 
  -5  -1   8     6933.35     7070.50    102.72 o 
  -4  -1   8     3062.26     3012.46    240.14 o 
  -3  -1   8     7756.19     7540.84    218.13 o 
  -2  -1   8       76.96       93.63     32.21 o 
  -1  -1   8     2152.59     2021.26     63.93 o 
   0  -1   8     4810.31     4882.54    101.08 o 
   1  -1   8     4849.79     5101.32    188.85 o 
   2  -1   8      438.09      520.93     74.94 o 
   3  -1   8       23.10       72.09     49.88 o 
   4  -1   8     4343.83     4791.29    212.60 o 
   5  -1   8     2320.59     2284.88    238.76 o 
   6  -1   8     1635.61     1438.57    206.07 o 
   7  -1   8       76.56       82.71     93.64 o 
 -13   0   8     1293.03     1344.67    140.19 o 
 -12   0   8     1548.70     1588.04    148.80 o 
 -11   0   8      351.59      287.12    134.99 o 
 -10   0   8      216.79      204.07     47.53 o 
  -9   0   8     1886.18     1892.18     90.16 o 
  -8   0   8     3076.84     2910.12    132.32 o 
  -7   0   8     3122.26     2974.67    157.37 o 
  -6   0   8      666.88      623.01     46.95 o 
  -5   0   8      531.94      494.19     75.57 o 
  -4   0   8     4525.53     4427.72     90.88 o 
  -3   0   8     7958.47     7628.19    117.81 o 
  -2   0   8      538.09      574.72     51.11 o 
  -1   0   8       87.79       93.76     23.84 o 
   0   0   8     1177.74     1148.59     61.00 o 
   1   0   8     4178.05     4084.93    175.46 o 
   2   0   8     1549.48     1702.26    122.24 o 
   3   0   8      119.27       63.48     44.88 o 
   4   0   8      282.98      309.85     64.65 o 
   5   0   8     1415.53     1570.72    208.58 o 
   6   0   8     1641.31     1979.57    245.14 o 
   7   0   8      768.66      903.96    180.93 o 
 -13   1   8     1489.48     1347.64    140.94 o 
 -12   1   8     2962.69     2967.90    197.23 o 
 -11   1   8     1805.11     1916.49    119.85 o 
 -10   1   8      401.19      314.36     53.26 o 
  -9   1   8      220.03      217.08     85.33 o 
  -8   1   8     1701.84     1479.75     74.61 o 
  -7   1   8     4262.07     3862.51     94.18 o 
  -6   1   8     1329.50     1102.15    137.87 o 
  -5   1   8        0.78       32.90     59.05 o 
  -4   1   8     2651.31     2548.46     59.48 o 
  -3   1   8     4362.54     4425.48    108.84 o 
  -2   1   8     5765.26     5623.57    131.02 o 
  -1   1   8     3641.41     3539.80    114.51 o 
   0   1   8      336.72      354.40     58.04 o 
   1   1   8     4333.73     4272.67    265.78 o 
   2   1   8     8721.26     8945.47    281.45 o 
   3   1   8     5969.37     6173.53    246.75 o 
   4   1   8      531.23      442.02    120.27 o 
   5   1   8      558.98      572.86    139.29 o 
   6   1   8     1431.55     1220.50    194.08 o 
 -13   2   8      276.69       97.24    105.85 o 
 -12   2   8     1832.05     1820.65    121.62 o 
 -11   2   8     2406.51     2447.97    133.39 o 
 -10   2   8     2438.32     2581.44    153.04 o 
  -9   2   8      126.06      162.71     77.55 o 
  -8   2   8       96.74       25.39     52.62 o 
  -7   2   8     4247.20     4329.39    268.29 o 
  -6   2   8    11167.52    10735.13    408.19 o 
  -5   2   8     4977.85     5154.10    183.53 o 
  -4   2   8        0.65       11.75     31.93 o 
  -3   2   8     2238.95     2295.77     68.80 o 
  -2   2   8     4661.96     4449.67    146.19 o 
  -1   2   8     1834.07     1702.83    123.37 o 
   0   2   8      320.37      307.41     58.03 o 
   1   2   8        4.42       45.13     45.63 o 
   2   2   8     1477.68     1331.14    116.61 o 
   3   2   8     3618.10     3475.36    194.35 o 
   4   2   8     1684.19     1827.18    222.82 o 
   5   2   8       81.20      423.90    127.30 o 
   6   2   8      102.81       50.27     82.14 o 
 -14   3   8     1201.46     1300.40    226.62 o 
 -13   3   8      371.57      537.92     94.00 o 
 -12   3   8        1.54       89.04     83.27 o 
 -11   3   8      384.78      416.29     70.71 o 
 -10   3   8     1607.30     1528.58    173.38 o 
  -9   3   8     1561.96     1478.87    164.38 o 
  -8   3   8      127.75      287.66     87.38 o 
  -7   3   8      393.24      475.88    103.26 o 
  -6   3   8     6391.26     6296.06    293.20 o 
  -5   3   8     6302.60     5757.97    316.83 o 
  -4   3   8      300.51      308.76     21.10 o 
  -3   3   8       39.30       11.49     17.17 o 
  -2   3   8     2735.17     2898.69    108.88 o 
  -1   3   8     3898.72     3802.09    130.66 o 
   0   3   8     2239.85     2192.76    207.12 o 
   1   3   8      863.07      880.58     98.87 o 
   2   3   8       87.51      169.49     59.78 o 
   3   3   8     1026.23     1135.98    168.93 o 
   4   3   8     2190.80     2003.52    233.94 o 
   5   3   8      987.72      915.41    177.35 o 
 -14   4   8     1521.12     1662.61    336.89 o 
 -13   4   8     2102.23     2150.58    178.55 o 
 -12   4   8      325.17      211.89     64.80 o 
 -11   4   8      361.23      415.87     76.36 o 
 -10   4   8     1157.49     1210.84    166.70 o 
  -9   4   8     4848.01     4884.69    290.80 o 
  -8   4   8      638.66      643.43    115.98 o 
  -7   4   8      570.29      441.91    132.13 o 
  -6   4   8     1563.29     1600.23    117.46 o 
  -5   4   8     3858.42     3895.95    103.85 o 
  -4   4   8      925.85      889.41     45.56 o 
  -3   4   8      139.99      184.98     34.22 o 
  -2   4   8       61.43       37.93     29.61 o 
  -1   4   8     1949.03     2042.46    103.91 o 
   0   4   8     3152.31     3246.67    173.52 o 
   1   4   8     1711.24     1728.76    138.00 o 
   2   4   8      533.18      601.59     92.49 o 
   3   4   8       35.34       30.55     68.25 o 
   4   4   8      935.55      569.96    133.51 o 
   5   4   8     1387.78     1693.50    234.93 o 
 -14   5   8      438.61      528.06    101.60 o 
 -13   5   8     1886.07     1896.52    173.52 o 
 -12   5   8     1295.54     1543.59    138.43 o 
 -11   5   8      238.57      302.71     73.15 o 
 -10   5   8       75.43       99.27     43.14 o 
  -9   5   8     5455.62     5364.89    308.95 o 
  -8   5   8     3473.08     3581.62    253.37 o 
  -7   5   8     3859.48     3819.27    184.81 o 
  -6   5   8       82.35       69.73     39.47 o 
  -5   5   8       10.35       -1.34     15.61 o 
  -4   5   8     2058.35     2142.81     91.08 o 
  -3   5   8     4573.74     4565.27    144.07 o 
  -2   5   8      889.40      909.29     89.57 o 
  -1   5   8       74.76      100.04     38.77 o 
   0   5   8      529.36      542.88     82.44 o 
   1   5   8     1495.71     1412.48    129.40 o 
   2   5   8     1328.69     1218.52    171.64 o 
   3   5   8      146.31      320.53    103.69 o 
   4   5   8      207.54      -21.72     92.52 o 
 -14   6   8       21.35      -14.26     48.48 o 
 -13   6   8     1040.98      820.20    163.49 o 
 -12   6   8     2554.44     2596.71    285.30 o 
 -11   6   8     2754.31     2499.70    170.16 o 
 -10   6   8      767.68      930.36    137.45 o 
  -9   6   8     1672.75     1742.77    135.24 o 
  -8   6   8     4023.35     3949.57    230.60 o 
  -7   6   8     2189.48     2272.28    150.49 o 
  -6   6   8     2475.18     2440.88    152.77 o 
  -5   6   8        7.29        7.30     26.50 o 
  -4   6   8     1308.01     1323.20     79.86 o 
  -3   6   8     3368.21     3235.19    131.01 o 
  -2   6   8     2473.20     2574.28    123.94 o 
  -1   6   8     1147.83     1294.68    113.44 o 
   0   6   8       51.72       15.05     45.73 o 
   1   6   8     1452.48     1534.54    186.16 o 
   2   6   8     2698.42     2587.87    256.73 o 
   3   6   8      473.87      463.67    122.21 o 
 -13   7   8       90.46       55.57     81.54 o 
 -12   7   8      347.12      275.82     94.85 o 
 -11   7   8     4176.07     4246.12    218.79 o 
 -10   7   8     2511.93     2217.18    173.88 o 
  -9   7   8      359.05      337.50     70.41 o 
  -8   7   8      689.14      682.43    114.78 o 
  -7   7   8     1901.39     1943.56    260.96 o 
  -6   7   8     2285.34     2253.90    283.26 o 
  -5   7   8     1424.92     1372.86    122.59 o 
  -4   7   8       88.38       69.18     32.62 o 
  -3   7   8     2079.11     2037.85    110.74 o 
  -2   7   8     2865.73     3375.55    149.13 o 
  -1   7   8     3009.97     2771.44    174.59 o 
   0   7   8      287.18      360.06    136.33 o 
   1   7   8      824.48      745.51    142.18 o 
   2   7   8      631.01      759.91    148.50 o 
 -13   8   8      237.13      205.05    125.76 o 
 -12   8   8      146.61      178.44    101.35 o 
 -11   8   8     1906.50     1966.70    153.95 o 
 -10   8   8     1012.85     1016.94     95.36 o 
  -9   8   8     1942.69     1826.09    119.60 o 
  -8   8   8       69.46      104.95     54.00 o 
  -7   8   8      834.06      798.51     96.39 o 
  -6   8   8     2529.88     2485.21    168.30 o 
  -5   8   8     1381.78     1228.58    122.70 o 
  -4   8   8      528.85      467.72     85.19 o 
  -3   8   8       28.10      -33.68     33.68 o 
  -2   8   8     1176.63     1143.54     95.24 o 
  -1   8   8     4015.18     3388.69    393.91 o 
   0   8   8     1682.75     1694.31    201.94 o 
   1   8   8       72.30       52.94     70.14 o 
 -13   9   8      912.03     1071.49    206.55 o 
 -12   9   8      242.90      230.88    108.41 o 
 -11   9   8        2.99      -34.61     45.19 o 
 -10   9   8      551.79      655.43     79.12 o 
  -9   9   8     1976.92     2012.86    128.11 o 
  -8   9   8     1010.82     1145.97    125.93 o 
  -7   9   8        0.78       -7.94     77.61 o 
  -6   9   8      720.28      650.24    231.37 o 
  -5   9   8     1262.65     1175.18    125.33 o 
  -4   9   8     2947.38     3332.24    208.61 o 
  -3   9   8     1140.64      978.27    154.60 o 
  -2   9   8       19.03       -5.87     39.20 o 
  -1   9   8       76.28       24.16     67.16 o 
   0   9   8     1112.20      964.99    162.68 o 
 -12  10   8      978.46     1121.96    137.70 o 
 -11  10   8      135.41      224.25    179.63 o 
 -10  10   8      148.13      139.51     67.47 o 
  -9  10   8      912.62     1024.93     96.99 o 
  -8  10   8     1611.63     1704.40    120.49 o 
  -7  10   8      436.90      418.74    108.73 o 
  -6  10   8        3.97      -74.16     74.16 o 
  -5  10   8      553.87      398.26     81.23 o 
  -4  10   8      929.59      739.50    203.25 o 
  -3  10   8     1143.24     1246.82    243.82 o 
  -2  10   8        8.65        1.18     74.61 o 
  -1  10   8       38.35      136.84    101.13 o 
 -11  11   8      540.97      444.13    110.83 o 
 -10  11   8       13.36       -3.94     85.05 o 
  -9  11   8      445.30      489.78     95.75 o 
  -8  11   8     1324.95     1556.97    152.97 o 
  -7  11   8     1730.17     1827.75    165.92 o 
  -6  11   8      926.40      963.04    124.43 o 
  -5  11   8       27.62       25.02     55.75 o 
  -4  11   8      564.66      626.21    108.84 o 
  -3  11   8     1494.43     1606.90    226.09 o 
 -10  12   8     1093.88     1346.17    224.72 o 
  -9  12   8      197.14       72.10     49.31 o 
  -8  12   8       92.05       80.91     75.79 o 
  -7  12   8     1320.29     1356.74    218.37 o 
  -6  12   8     1922.57     1879.12    246.47 o 
  -5  12   8      623.12      800.50    167.59 o 
  -1 -15   9      114.33       87.03     78.38 o 
   0 -15   9     1253.22     1311.31    218.65 o 
   1 -15   9     1583.50     1359.98    225.52 o 
   2 -15   9      451.07      415.23    138.73 o 
   3 -15   9        7.73      -45.90     87.92 o 
   4 -15   9     1555.74     1566.53    244.85 o 
   5 -15   9     3019.77     2733.74    319.20 o 
  -3 -14   9     2184.66     2572.19    295.23 o 
  -2 -14   9      832.63     1188.61    209.51 o 
  -1 -14   9       33.05       78.34     78.31 o 
   0 -14   9      997.80     1010.00    185.96 o 
   1 -14   9     1718.19     1245.50    207.32 o 
   2 -14   9     2303.40     2396.66    277.31 o 
   3 -14   9      748.44      759.67    179.60 o 
   4 -14   9       61.57       56.31     68.00 o 
   5 -14   9     1288.26     1302.68    216.94 o 
   6 -14   9     1310.23     1386.08    152.07 o 
  -4 -13   9      179.12      105.73    105.65 o 
  -3 -13   9     1812.16     2059.76    251.46 o 
  -2 -13   9     1012.58     1103.11    184.73 o 
  -1 -13   9       27.54      186.32    106.87 o 
   0 -13   9        0.02      -11.99     99.05 o 
   1 -13   9     1353.60     1737.76    236.36 o 
   2 -13   9     2334.18     1963.15    248.00 o 
   3 -13   9     2744.79     2391.62    275.81 o 
   4 -13   9     1299.60     1217.71    131.74 o 
   5 -13   9       59.70       39.28    104.36 o 
   6 -13   9      859.23      858.87    122.13 o 
   7 -13   9     2033.39     2268.59    197.10 o 
  -6 -12   9     1989.87     1901.01    247.27 o 
  -5 -12   9      874.83     1109.70    189.43 o 
  -4 -12   9       31.96      -72.23     72.23 o 
  -3 -12   9      900.91      877.69    170.32 o 
  -2 -12   9     1209.33      829.07    155.56 o 
  -1 -12   9     2107.52     2290.51    253.04 o 
   0 -12   9     1009.13     1025.32    175.36 o 
   1 -12   9       11.36       15.85     67.86 o 
   2 -12   9     1779.64     1881.86    142.28 o 
   3 -12   9     1547.89     1566.67    322.89 o 
   4 -12   9     1533.08     1385.08    134.51 o 
   5 -12   9       86.09       30.18    114.20 o 
   6 -12   9      400.91      211.38     72.18 o 
   7 -12   9     1575.57     1331.53    151.25 o 
  -7 -11   9      218.39       45.67     86.04 o 
  -6 -11   9     1130.61     1603.53    229.58 o 
  -5 -11   9     1784.43     1761.62    221.78 o 
  -4 -11   9      609.01      662.91    141.76 o 
  -3 -11   9      151.41       48.02     82.55 o 
  -2 -11   9     1227.35     1059.37    167.93 o 
  -1 -11   9     5220.25     5435.95    364.81 o 
   0 -11   9     2067.13     2398.65    246.74 o 
   1 -11   9      657.89      753.08     69.29 o 
   2 -11   9        0.84      -17.21     27.69 o 
   3 -11   9     1536.00     1606.24    135.83 o 
   4 -11   9     1166.41     1478.23    198.92 o 
   5 -11   9     1240.96     1049.93    192.97 o 
   6 -11   9      337.54      288.02    122.93 o 
   7 -11   9      129.92       -6.46    102.06 o 
   8 -11   9     1954.08     1536.98    240.89 o 
  -8 -10   9     1380.34     1284.13    203.97 o 
  -7 -10   9       72.93       98.84    100.26 o 
  -6 -10   9        4.48       98.11     89.65 o 
  -5 -10   9     1637.46     1617.43    208.59 o 
  -4 -10   9     2231.49     2062.19    222.56 o 
  -3 -10   9     4092.99     3851.51    292.78 o 
  -2 -10   9     2424.39     1947.05    216.08 o 
  -1 -10   9     1781.69     1629.11    201.90 o 
   0 -10   9     3927.21     4094.54    306.91 o 
   1 -10   9     2939.84     2921.41    103.35 o 
   2 -10   9       93.17       99.76     30.07 o 
   3 -10   9      614.88      546.23    125.30 o 
   4 -10   9     1817.91     1992.73    237.35 o 
   5 -10   9     1482.82     1751.79    229.24 o 
   6 -10   9      975.65     1434.91    216.27 o 
   7 -10   9      388.33      494.48    148.88 o 
   8 -10   9      241.14      478.35    142.79 o 
  -8  -9   9     1312.47     1275.20    199.97 o 
  -7  -9   9      495.82      603.50    135.80 o 
  -6  -9   9      725.98      738.60    142.76 o 
  -5  -9   9      136.41      160.19     78.49 o 
  -4  -9   9     1483.14     1413.55    175.32 o 
  -3  -9   9     2403.35     2392.06    221.31 o 
  -2  -9   9     1875.16     2255.15    216.63 o 
  -1  -9   9      387.50      567.49    123.47 o 
   0  -9   9     2582.39     2777.18    113.95 o 
   1  -9   9     3036.60     3041.74    111.45 o 
   2  -9   9     3267.18     3372.85    169.55 o 
   3  -9   9      381.80      312.59     74.12 o 
   4  -9   9      150.44      231.54    109.57 o 
   5  -9   9     1681.48     1354.43    200.18 o 
   6  -9   9     2337.61     2668.91    286.18 o 
   7  -9   9     1688.63     1669.34    235.15 o 
   8  -9   9      232.76      231.64    107.84 o 
  -9  -8   9       49.81      179.88     94.77 o 
  -8  -8   9     1515.57     1254.99    179.30 o 
  -7  -8   9     3040.78     3245.56    278.75 o 
  -6  -8   9     2283.46     2285.94    227.01 o 
  -5  -8   9      728.72      819.96    139.90 o 
  -4  -8   9     2458.52     2784.95    230.39 o 
  -3  -8   9     4235.03     4734.86    297.60 o 
  -2  -8   9     4883.84     4900.76    301.51 o 
  -1  -8   9      246.02      262.22     35.55 o 
   0  -8   9      171.39      182.55     28.23 o 
   1  -8   9     2049.65     1979.51     99.51 o 
   2  -8   9     4263.73     4143.74    181.76 o 
   3  -8   9     4362.53     4271.25    324.04 o 
   4  -8   9     1051.10     1035.53    161.37 o 
   5  -8   9       21.64      -41.33     74.39 o 
   6  -8   9     2805.77     3061.19    302.36 o 
   7  -8   9     4528.21     3779.56    347.33 o 
   8  -8   9     1233.32     1302.07    226.82 o 
 -10  -7   9     1012.05     1156.95    178.06 o 
  -9  -7   9      258.90      254.21     64.45 o 
  -8  -7   9       99.72       76.94     94.21 o 
  -7  -7   9     1433.50     1106.46    157.62 o 
  -6  -7   9     3070.38     3620.23    263.17 o 
  -5  -7   9     2593.74     2700.27    218.76 o 
  -4  -7   9      567.36      590.37    110.53 o 
  -3  -7   9     1946.75     2233.75    196.32 o 
  -2  -7   9     1761.81     1856.75    181.83 o 
  -1  -7   9     2370.78     2573.50     97.33 o 
   0  -7   9     2014.72     1950.94     78.02 o 
   1  -7   9      472.80      497.81     70.22 o 
   2  -7   9     1264.43     1460.45    107.67 o 
   3  -7   9     3310.30     3232.13    155.54 o 
   4  -7   9     1723.76     1922.94    221.07 o 
   5  -7   9      375.44      377.07    109.51 o 
   6  -7   9     1022.01      721.67    147.05 o 
   7  -7   9     2167.13     2262.87    276.87 o 
   8  -7   9     1660.00     1717.83    257.14 o 
 -11  -6   9      181.68      -19.93     73.55 o 
 -10  -6   9     1286.78     1316.95    132.25 o 
  -9  -6   9      980.16     1108.99    118.04 o 
  -8  -6   9      587.04      726.21    133.40 o 
  -7  -6   9       86.04       58.97     56.98 o 
  -6  -6   9     4920.96     5065.56    281.76 o 
  -5  -6   9     2523.62     2355.87    191.14 o 
  -4  -6   9       19.13      150.70     70.28 o 
  -3  -6   9      164.29      223.76     57.65 o 
  -2  -6   9     2006.93     1897.90     70.95 o 
  -1  -6   9     2989.09     3313.70    159.30 o 
   0  -6   9     3213.32     3392.72    161.11 o 
   1  -6   9     2134.65     2051.99    124.47 o 
   2  -6   9        2.62      -10.42     35.09 o 
   3  -6   9     2834.94     2844.90    147.19 o 
   4  -6   9     7943.49     7876.08    243.02 o 
   5  -6   9     4609.64     4352.58    330.55 o 
   6  -6   9       15.59      -96.25     96.25 o 
   7  -6   9       84.38       18.95     89.02 o 
   8  -6   9      740.47      757.78    169.20 o 
 -11  -5   9      290.29      261.72     67.38 o 
 -10  -5   9     1459.16     1570.93    141.08 o 
  -9  -5   9     2572.95     2650.73    229.99 o 
  -8  -5   9     2566.01     2452.21    209.25 o 
  -7  -5   9       24.55       76.03     50.64 o 
  -6  -5   9     1001.15      919.59    115.02 o 
  -5  -5   9      529.93      577.02     72.95 o 
  -4  -5   9     3640.73     3635.70    180.60 o 
  -3  -5   9     1584.29     1558.75    109.70 o 
  -2  -5   9      687.40      700.90     91.17 o 
  -1  -5   9       53.38       69.76     14.38 o 
   0  -5   9     3392.22     3261.16    154.75 o 
   1  -5   9     4727.06     5184.81    194.41 o 
   2  -5   9     1852.65     1860.71    120.89 o 
   3  -5   9      278.72      298.39     60.58 o 
   4  -5   9     2953.98     3007.45    155.31 o 
   5  -5   9     2476.33     2681.41    262.08 o 
   6  -5   9      212.82      214.45     90.63 o 
   7  -5   9       44.88      117.65     97.25 o 
   8  -5   9      191.84      118.90    104.40 o 
 -12  -4   9      554.52      613.52    150.94 o 
 -11  -4   9      150.96      144.41    107.20 o 
 -10  -4   9        8.22       -7.40     44.48 o 
  -9  -4   9     3757.52     3732.97    252.10 o 
  -8  -4   9     2734.92     2629.14    204.28 o 
  -7  -4   9     2790.17     2757.68    153.42 o 
  -6  -4   9      616.74      668.19     73.60 o 
  -5  -4   9      883.68      940.38    121.23 o 
  -4  -4   9     6238.36     6156.31    201.09 o 
  -3  -4   9     6269.23     6094.22    199.56 o 
  -2  -4   9     2272.95     2149.61    130.53 o 
  -1  -4   9      114.36      153.15     44.59 o 
   0  -4   9      414.36      403.40     61.72 o 
   1  -4   9     7157.97     7058.60    226.60 o 
   2  -4   9     2071.75     2093.41    160.59 o 
   3  -4   9      335.69      348.51     60.46 o 
   4  -4   9       33.15       -5.48     48.30 o 
   5  -4   9     1585.62     1849.88    222.56 o 
   6  -4   9     1454.02     1418.89    200.32 o 
   7  -4   9     1560.04     1751.54    231.86 o 
 -12  -3   9     4020.37     3821.47    239.55 o 
 -11  -3   9     3542.63     3544.01    364.81 o 
 -10  -3   9      288.90      183.65     42.39 o 
  -9  -3   9       17.90       44.60     45.36 o 
  -8  -3   9     1703.85     1583.74    116.52 o 
  -7  -3   9     2542.50     2729.25    143.63 o 
  -6  -3   9     1782.93     1824.37    107.23 o 
  -5  -3   9      367.52      305.87     50.06 o 
  -4  -3   9     2527.41     2466.38     93.73 o 
  -3  -3   9    10772.01    10467.07    176.72 o 
  -2  -3   9     7932.28     7332.74    137.82 o 
  -1  -3   9     4101.91     4335.90    168.77 o 
   0  -3   9      680.41      639.41     75.14 o 
   1  -3   9     4665.19     4645.16    186.10 o 
   2  -3   9     2417.67     2554.55    175.70 o 
   3  -3   9      381.44      481.62     71.77 o 
   4  -3   9      451.42      477.59     71.22 o 
   5  -3   9       51.13       95.80     79.58 o 
   6  -3   9     1980.86     2315.51    256.18 o 
   7  -3   9     1392.76     1564.52    226.03 o 
 -12  -2   9     1211.38     1331.62    143.52 o 
 -11  -2   9     1692.01     1921.21    165.47 o 
 -10  -2   9     2331.97     2251.33    235.90 o 
  -9  -2   9      905.84      943.56    199.08 o 
  -8  -2   9      877.67      884.20     81.88 o 
  -7  -2   9     4340.58     4435.07    196.44 o 
  -6  -2   9     5392.59     5131.24    158.31 o 
  -5  -2   9     3763.23     3619.70     81.83 o 
  -4  -2   9      958.10     1125.71     79.31 o 
  -3  -2   9      697.52      689.64     46.58 o 
  -2  -2   9     6688.04     6769.76    201.77 o 
  -1  -2   9     2610.31     2634.70    131.22 o 
   0  -2   9       35.38       46.93     36.29 o 
   1  -2   9      761.56      813.83    117.52 o 
   2  -2   9     1941.39     1923.63    135.59 o 
   3  -2   9     2697.81     2935.43    186.64 o 
   4  -2   9     1135.85     1284.54    113.42 o 
   5  -2   9      144.33      161.08     52.72 o 
   6  -2   9      346.41      215.84     83.57 o 
   7  -2   9     1631.64     1744.45    238.94 o 
 -13  -1   9     1005.45      918.48    299.80 o 
 -12  -1   9       15.98       99.55     77.87 o 
 -11  -1   9      979.97      998.10    187.12 o 
 -10  -1   9     1547.17     1493.73    191.64 o 
  -9  -1   9     1797.77     1748.68    109.51 o 
  -8  -1   9       23.67       24.57     27.76 o 
  -7  -1   9      951.27      998.85     75.47 o 
  -6  -1   9     4101.43     3860.80    137.26 o 
  -5  -1   9     5863.57     5866.95    137.71 o 
  -4  -1   9     2807.75     3010.65    175.90 o 
  -3  -1   9       52.25       32.12     27.99 o 
  -2  -1   9      653.17      675.96     78.22 o 
  -1  -1   9     4429.74     4587.01     99.18 o 
   0  -1   9     2506.12     2511.09     75.96 o 
   1  -1   9      232.36      285.62     71.63 o 
   2  -1   9     1128.68     1193.16    109.12 o 
   3  -1   9     3966.35     3764.97    332.47 o 
   4  -1   9     4561.90     4586.53    223.81 o 
   5  -1   9     2039.59     1859.64    227.45 o 
   6  -1   9        2.52      151.85    100.88 o 
 -13   0   9     1671.51     1659.34    161.49 o 
 -12   0   9      372.59      435.64    100.22 o 
 -11   0   9      108.59       98.08     53.64 o 
 -10   0   9     1243.21     1345.72    170.75 o 
  -9   0   9     3370.27     3498.76    269.96 o 
  -8   0   9     1861.17     1890.99    140.76 o 
  -7   0   9      555.07      521.07     45.25 o 
  -6   0   9        7.84        1.72     15.82 o 
  -5   0   9     1306.83     1276.11     46.34 o 
  -4   0   9     1752.00     1549.39     95.87 o 
  -3   0   9     1367.89     1414.95    215.88 o 
  -2   0   9      329.23      286.59     39.42 o 
  -1   0   9     3022.21     3173.19     99.06 o 
   0   0   9     4932.48     4834.73    128.36 o 
   1   0   9     3830.52     3871.09    180.97 o 
   2   0   9     1785.64     1833.09    283.28 o 
   3   0   9      250.31      244.81     62.89 o 
   4   0   9     1653.69     1696.22    141.66 o 
   5   0   9     1503.13     1783.50    224.51 o 
   6   0   9      812.10     1133.65    192.39 o 
 -13   1   9     2462.56     2420.37    215.58 o 
 -12   1   9     1269.50     1468.60    146.35 o 
 -11   1   9      236.32      226.71     66.66 o 
 -10   1   9       84.10      170.87     81.45 o 
  -9   1   9     2602.16     2532.63    231.13 o 
  -8   1   9     3956.57     3971.46    273.27 o 
  -7   1   9     2608.80     2228.43    203.75 o 
  -6   1   9        1.20      -10.48     55.17 o 
  -5   1   9      756.58      748.35     32.99 o 
  -4   1   9     2421.68     2370.97     65.58 o 
  -3   1   9     5477.78     5742.24    178.73 o 
  -2   1   9     1919.59     1783.11     79.72 o 
  -1   1   9       64.22       94.36     60.47 o 
   0   1   9     1771.29     1764.02     91.10 o 
   1   1   9     6150.44     6289.53    237.39 o 
   2   1   9     2950.33     2887.56    172.50 o 
   3   1   9      324.82      256.12     67.03 o 
   4   1   9      391.10      350.60    118.72 o 
   5   1   9      401.80      398.95    121.31 o 
   6   1   9     1277.84      949.11    182.56 o 
 -13   2   9     1092.67     1183.37    131.31 o 
 -12   2   9     2607.19     2609.96    184.73 o 
 -11   2   9     2126.96     2102.14    162.25 o 
 -10   2   9      226.22      230.77     91.71 o 
  -9   2   9      996.77      888.09    138.98 o 
  -8   2   9     2767.78     2382.66    214.77 o 
  -7   2   9     3146.05     3072.22    237.27 o 
  -6   2   9     1686.65     1514.62    165.33 o 
  -5   2   9      371.12      301.77     26.30 o 
  -4   2   9     1067.40     1004.48     97.16 o 
  -3   2   9     3715.83     3747.78    115.75 o 
  -2   2   9     2068.75     2046.89     91.16 o 
  -1   2   9      831.33      755.84     60.30 o 
   0   2   9        0.71       57.13     34.61 o 
   1   2   9     1098.33     1062.78    106.93 o 
   2   2   9     2031.35     2038.06    278.73 o 
   3   2   9     1124.13     1121.10    189.22 o 
   4   2   9        9.92       -6.60     71.50 o 
   5   2   9       29.47      -69.85     76.82 o 
 -13   3   9       17.96      -21.25     88.99 o 
 -12   3   9     1142.59     1357.64    243.51 o 
 -11   3   9     1627.03     2001.15    156.73 o 
 -10   3   9     1901.26     1769.61    188.02 o 
  -9   3   9       23.73       95.31     70.59 o 
  -8   3   9      885.19      920.81    138.35 o 
  -7   3   9     4904.52     4652.12    289.85 o 
  -6   3   9    10499.89    10613.62    291.15 o 
  -5   3   9     1425.33     1471.29     81.12 o 
  -4   3   9     1150.56     1064.70    113.28 o 
  -3   3   9     1574.34     1677.20    120.23 o 
  -2   3   9     7285.17     7427.49    276.08 o 
  -1   3   9     1399.97     1466.64     89.40 o 
   0   3   9       10.71       19.88     44.03 o 
   1   3   9      207.78      275.50    196.86 o 
   2   3   9      563.78      587.19     91.67 o 
   3   3   9     1871.71     1387.33    191.97 o 
   4   3   9      583.64     1136.81    194.47 o 
 -14   4   9     1117.77     1274.59    235.45 o 
 -13   4   9        8.42      135.26    123.06 o 
 -12   4   9      332.90      411.71     84.05 o 
 -11   4   9     2658.02     2751.28    242.06 o 
 -10   4   9     2768.06     3000.42    247.63 o 
  -9   4   9     1030.81     1043.65    152.34 o 
  -8   4   9      463.12      302.94     82.31 o 
  -7   4   9       16.49      111.04     84.03 o 
  -6   4   9     5973.47     5891.90    225.18 o 
  -5   4   9     1704.27     1653.81    121.37 o 
  -4   4   9     1435.51     1472.42     92.93 o 
  -3   4   9      517.79      482.48     51.73 o 
  -2   4   9     2680.08     2593.24    114.96 o 
  -1   4   9     1632.91     1864.09    149.79 o 
   0   4   9     1846.23     1920.30    141.09 o 
   1   4   9      897.52      816.63    105.45 o 
   2   4   9        1.67       29.15     44.95 o 
   3   4   9      914.79      995.21    170.49 o 
   4   4   9     1794.59     1937.31    241.59 o 
 -13   5   9     1351.32     1390.94    229.56 o 
 -12   5   9      112.52      168.12     62.79 o 
 -11   5   9      235.09      210.21     68.04 o 
 -10   5   9      847.10      906.68    144.17 o 
  -9   5   9     5331.22     4729.16    304.46 o 
  -8   5   9     2331.26     2224.55    215.63 o 
  -7   5   9     1152.28     1169.59    112.14 o 
  -6   5   9       31.37       34.85     40.15 o 
  -5   5   9     3658.73     3745.67    185.79 o 
  -4   5   9     1322.17     1299.59    108.57 o 
  -3   5   9      935.95      960.24     72.04 o 
  -2   5   9        0.68      -27.00     31.20 o 
  -1   5   9      912.87      878.52     80.29 o 
   0   5   9      763.61      899.16    104.03 o 
   1   5   9      456.32      588.09     96.12 o 
   2   5   9      103.25      181.40     88.72 o 
   3   5   9      189.12      131.44     96.48 o 
 -13   6   9     1336.61     1576.91    236.95 o 
 -12   6   9     1244.01     1578.69    146.49 o 
 -11   6   9      515.32      432.10    149.03 o 
 -10   6   9       43.62      -61.99     61.99 o 
  -9   6   9     1288.40     1558.85    133.77 o 
  -8   6   9     1417.68     1337.76    123.73 o 
  -7   6   9     1091.32     1143.29    134.21 o 
  -6   6   9      546.54      450.11     76.65 o 
  -5   6   9      461.54      671.24     91.18 o 
  -4   6   9     2235.20     2347.00    158.57 o 
  -3   6   9     2069.40     2167.52    117.84 o 
  -2   6   9      803.17      780.03     74.12 o 
  -1   6   9       33.74      -27.93     37.96 o 
   0   6   9      539.81      624.15     92.58 o 
   1   6   9     2067.90     2029.28    164.94 o 
   2   6   9     1232.23     1208.72    187.69 o 
 -13   7   9      810.13     1098.05    207.27 o 
 -12   7   9     1565.03     1810.88    154.30 o 
 -11   7   9     2148.42     2221.27    167.95 o 
 -10   7   9      806.74      670.36     94.69 o 
  -9   7   9      354.60      270.59    120.43 o 
  -8   7   9     3051.27     2935.01    273.75 o 
  -7   7   9     1910.02     1824.62    145.36 o 
  -6   7   9     1622.93     1677.05    139.10 o 
  -5   7   9      130.15      247.93     65.09 o 
  -4   7   9      945.46     1040.43    171.87 o 
  -3   7   9     2601.73     2782.13    182.50 o 
  -2   7   9     2325.48     2190.10    126.30 o 
  -1   7   9      329.72      307.44     56.99 o 
   0   7   9      184.54      104.56     52.95 o 
   1   7   9     1041.20     1118.98    175.23 o 
 -13   8   9       70.36      161.40    124.60 o 
 -12   8   9      826.92     1060.50    190.42 o 
 -11   8   9     4560.29     4652.71    241.59 o 
 -10   8   9     1020.18     1060.45    117.20 o 
  -9   8   9       30.07      119.08     59.29 o 
  -8   8   9      573.91      665.24     95.93 o 
  -7   8   9     1275.45     1409.14    195.61 o 
  -6   8   9     1903.81     2154.72    166.25 o 
  -5   8   9      887.72      963.22    115.97 o 
  -4   8   9       69.68       46.79     46.70 o 
  -3   8   9      484.19      652.77     96.66 o 
  -2   8   9      962.40     1053.51    127.98 o 
  -1   8   9     4090.05     4170.43    188.57 o 
   0   8   9      199.93      327.33    104.82 o 
 -12   9   9       37.97       99.18     90.43 o 
 -11   9   9     1161.72     1332.63    112.91 o 
 -10   9   9      831.89      851.76     91.41 o 
  -9   9   9      584.29      645.57    103.37 o 
  -8   9   9        0.97       25.28     57.09 o 
  -7   9   9      888.85      617.50    102.13 o 
  -6   9   9      770.07      826.32    114.43 o 
  -5   9   9     1460.22     1311.79    136.59 o 
  -4   9   9      740.38      967.02    120.38 o 
  -3   9   9       25.52      -64.05     64.05 o 
  -2   9   9      237.68      391.89     93.70 o 
  -1   9   9     2861.13     2752.40    280.80 o 
 -12  10   9       13.99       39.72     62.44 o 
 -11  10   9      156.03      221.82     64.73 o 
 -10  10   9      719.52      843.59     90.08 o 
  -9  10   9     1580.88     1972.59    134.62 o 
  -8  10   9      594.77      745.96    110.79 o 
  -7  10   9       50.40       35.88     56.98 o 
  -6  10   9      197.39      228.44     67.78 o 
  -5  10   9     1112.87     1029.73    373.00 o 
  -4  10   9     1709.58     1900.20    222.73 o 
  -3  10   9      254.84      216.50    104.52 o 
  -2  10   9        0.38      -78.45     78.45 o 
 -10  11   9      234.54      369.97     87.29 o 
  -9  11   9      923.42      972.14    124.52 o 
  -8  11   9     1818.22     1712.10    179.92 o 
  -7  11   9      722.43     1023.57    131.44 o 
  -6  11   9       73.51       55.08     56.85 o 
  -5  11   9      384.89      325.47    117.40 o 
  -4  11   9     2050.89     2279.04    196.14 o 
   0 -15  10      961.94      543.13    154.61 o 
   1 -15  10      933.04      813.85    176.49 o 
   2 -15  10        7.79      -62.52    108.42 o 
   3 -15  10      809.04      551.53    142.44 o 
  -3 -14  10      475.08      383.00    128.80 o 
  -2 -14  10       85.53      148.44    108.60 o 
  -1 -14  10      295.16      386.14    141.80 o 
   0 -14  10     1392.25     1564.77    234.86 o 
   1 -14  10     1632.86     1863.28    257.52 o 
   2 -14  10      550.09      534.56    155.91 o 
   3 -14  10       21.13      318.91    139.58 o 
   4 -14  10      989.41      639.19    150.49 o 
   5 -14  10      781.07      957.13    198.61 o 
  -4 -13  10     1827.68     1568.34    226.18 o 
  -3 -13  10     1220.21     1180.20    203.84 o 
  -2 -13  10     1145.59     1060.40    191.86 o 
  -1 -13  10      160.20       48.00     97.92 o 
   0 -13  10     1187.02     1254.57    203.58 o 
   1 -13  10     1483.88     1336.87    257.28 o 
   2 -13  10     2560.43     2347.44    278.62 o 
   3 -13  10     1648.00     1496.70    223.79 o 
   4 -13  10        6.75       56.18     79.51 o 
   5 -13  10     1149.63     1341.79    223.11 o 
   6 -13  10     1864.93     1793.15    171.21 o 
  -6 -12  10      969.93      888.55    176.35 o 
  -5 -12  10        6.58      143.47    100.04 o 
  -4 -12  10      306.24      274.88    105.71 o 
  -3 -12  10     1567.07     1641.23    220.74 o 
  -2 -12  10      937.54     1232.15    191.46 o 
  -1 -12  10      668.38      731.98    153.83 o 
   0 -12  10        0.44      -92.72    101.39 o 
   1 -12  10      658.36      681.53     93.88 o 
   2 -12  10     3133.53     3152.96    307.04 o 
   3 -12  10     2039.56     2224.45    263.09 o 
   4 -12  10       86.39       65.24     54.49 o 
   5 -12  10       27.00        1.48     60.96 o 
   6 -12  10     2038.36     1937.85    294.90 o 
  -7 -11  10      809.54      924.23    180.23 o 
  -6 -11  10     1157.06     1126.39    189.47 o 
  -5 -11  10     1991.20     1831.58    229.26 o 
  -4 -11  10      744.33      722.13    144.00 o 
  -3 -11  10      442.53      480.66    123.53 o 
  -2 -11  10     2080.69     2068.73    235.89 o 
  -1 -11  10     4097.49     3899.00    317.20 o 
   0 -11  10      989.21     1157.13    122.30 o 
   1 -11  10       28.16       28.25     39.56 o 
   2 -11  10     2101.16     2019.91    147.57 o 
   3 -11  10     1637.38     1561.59    160.75 o 
   4 -11  10     1110.92      896.99    171.16 o 
   5 -11  10      271.40      114.35     96.11 o 
   6 -11  10      528.41      695.90    170.36 o 
   7 -11  10     1392.83     1507.36    233.66 o 
  -8 -10  10      416.78      295.95    109.15 o 
  -7 -10  10        3.37      106.37    101.97 o 
  -6 -10  10      570.01      570.65    140.89 o 
  -5 -10  10     1931.71     1987.79    225.79 o 
  -4 -10  10      453.79      632.97    139.68 o 
  -3 -10  10      327.73      367.12     95.56 o 
  -2 -10  10     1187.90     1099.98    172.32 o 
  -1 -10  10     7152.82     7145.28    277.92 o 
   0 -10  10     2754.01     3007.00    178.98 o 
   1 -10  10      275.58      317.97     87.72 o 
   2 -10  10      549.03      409.64     58.68 o 
   3 -10  10     2500.42     2823.45    281.59 o 
   4 -10  10     1548.57     1124.16    179.53 o 
   5 -10  10     1293.58     1171.10    193.25 o 
   6 -10  10       43.17      -18.24     73.41 o 
   7 -10  10      549.43      385.54    123.50 o 
  -8  -9  10      762.82      898.16    162.54 o 
  -7  -9  10      539.00      551.91    134.24 o 
  -6  -9  10       12.30      -88.48     88.48 o 
  -5  -9  10     1527.52     1783.33    201.97 o 
  -4  -9  10     2916.52     3194.92    263.22 o 
  -3  -9  10     6252.26     5716.91    345.82 o 
  -2  -9  10      187.49      202.86     56.71 o 
  -1  -9  10     3167.14     3338.72    185.11 o 
   0  -9  10     3429.41     3566.93    326.07 o 
   1  -9  10     4324.04     4439.41    202.98 o 
   2  -9  10     1548.89     1707.67    127.40 o 
   3  -9  10      186.14      369.10    124.17 o 
   4  -9  10     1645.92     1799.93    226.59 o 
   5  -9  10     2417.00     2589.49    273.09 o 
   6  -9  10     1160.42     1231.85    206.74 o 
   7  -9  10      277.77      333.11    109.34 o 
  -9  -8  10     1048.03      877.73    156.59 o 
  -8  -8  10     2608.19     2247.02    237.45 o 
  -7  -8  10     1731.94     1821.54    210.45 o 
  -6  -8  10      130.36       85.15     57.22 o 
  -5  -8  10      704.26      720.95    131.22 o 
  -4  -8  10     3563.84     3475.70    256.24 o 
  -3  -8  10     3130.99     3192.68    179.67 o 
  -2  -8  10     1007.61      878.01    105.95 o 
  -1  -8  10       71.82       52.51     49.35 o 
   0  -8  10     1260.36     1249.23    108.84 o 
   1  -8  10     2254.49     2320.06    144.97 o 
   2  -8  10     2596.04     2407.56    149.66 o 
   3  -8  10      812.71      751.41     84.42 o 
   4  -8  10      123.45       85.67     84.19 o 
   5  -8  10     2137.84     2236.27    256.72 o 
   6  -8  10     4777.76     4862.20    391.36 o 
   7  -8  10     1920.47     2481.98    292.34 o 
 -10  -7  10      408.88      287.04    103.01 o 
  -9  -7  10      369.23      710.65    139.89 o 
  -8  -7  10     1069.65      994.76    152.25 o 
  -7  -7  10     2617.69     3101.38    255.92 o 
  -6  -7  10     1487.33     1447.51    163.44 o 
  -5  -7  10       42.57      118.46     68.66 o 
  -4  -7  10     2497.31     2809.82    166.54 o 
  -3  -7  10     4044.63     4603.22    441.28 o 
  -2  -7  10     3086.41     3187.10    169.96 o 
  -1  -7  10     1340.79     1414.66    117.23 o 
   0  -7  10      169.80      123.48     80.16 o 
   1  -7  10      787.64      775.04     89.34 o 
   2  -7  10     4988.40     5126.95    208.35 o 
   3  -7  10     2101.43     2159.17    138.20 o 
   4  -7  10      181.45      466.07    148.17 o 
   5  -7  10      703.60      637.93    154.87 o 
   6  -7  10     2778.71     2671.40    290.48 o 
   7  -7  10     2060.59     2536.29    293.14 o 
 -10  -6  10     1141.18     1407.55    138.56 o 
  -9  -6  10      178.56      347.35     98.77 o 
  -8  -6  10      287.79      236.91     93.59 o 
  -7  -6  10     6073.47     5814.92    325.18 o 
  -6  -6  10     2667.26     2774.70    163.15 o 
  -5  -6  10     3309.53     3257.31    171.73 o 
  -4  -6  10      227.79      139.30     46.11 o 
  -3  -6  10     1806.10     1900.90    129.82 o 
  -2  -6  10     3130.81     2859.68    158.08 o 
  -1  -6  10     3814.16     3698.74    176.11 o 
   0  -6  10     1104.36     1201.72    103.75 o 
   1  -6  10      402.32      410.91    207.14 o 
   2  -6  10     2070.61     2194.76    197.99 o 
   3  -6  10     4964.77     5134.57    208.82 o 
   4  -6  10     2222.10     2210.43    240.71 o 
   5  -6  10      101.18      640.10    148.05 o 
   6  -6  10      600.16      753.54    173.75 o 
   7  -6  10     1559.77     1381.95    225.87 o 
 -11  -5  10     1059.04      925.21    128.16 o 
 -10  -5  10     2062.91     2296.05    220.04 o 
  -9  -5  10     1686.01     1724.85    140.40 o 
  -8  -5  10      122.48      137.64     67.20 o 
  -7  -5  10       72.92       91.47    126.59 o 
  -6  -5  10     4425.64     4558.69    397.99 o 
  -5  -5  10     3245.42     3417.19    164.76 o 
  -4  -5  10     1169.16     1251.17    101.58 o 
  -3  -5  10      320.83      311.69     56.60 o 
  -2  -5  10     1062.72     1094.47     98.83 o 
  -1  -5  10     2561.18     2445.26    140.01 o 
   0  -5  10     2615.19     2601.81    152.64 o 
   1  -5  10      204.29      288.56     58.46 o 
   2  -5  10     2378.22     2340.24    143.30 o 
   3  -5  10     3114.64     3258.76    170.70 o 
   4  -5  10     6227.38     5712.54    378.11 o 
   5  -5  10      287.82      345.59    132.51 o 
   6  -5  10       20.01     -130.27    130.27 o 
   7  -5  10      208.76      277.03    112.32 o 
 -11  -4  10      332.78      379.16     92.31 o 
 -10  -4  10      909.68      910.81    166.45 o 
  -9  -4  10     2555.29     2519.29    160.25 o 
  -8  -4  10     4955.06     4884.19    211.34 o 
  -7  -4  10      302.24      307.67     59.53 o 
  -6  -4  10      935.71      927.94     83.35 o 
  -5  -4  10     4415.54     4331.15    224.15 o 
  -4  -4  10     8992.36     9104.27    251.57 o 
  -3  -4  10     2777.88     2708.29     94.83 o 
  -2  -4  10      162.29      131.29     18.24 o 
  -1  -4  10     1406.88     1519.64    111.57 o 
   0  -4  10     5319.48     5536.60    208.03 o 
   1  -4  10     1261.66     1329.89    110.71 o 
   2  -4  10      604.70      644.82     81.45 o 
   3  -4  10      170.44      109.94     45.05 o 
   4  -4  10     3432.13     3381.42    180.90 o 
   5  -4  10     1106.17     1192.82    193.90 o 
   6  -4  10      306.30      458.31    144.82 o 
   7  -4  10      112.11       50.47    170.62 o 
 -12  -3  10     1691.70     1768.02    174.94 o 
 -11  -3  10      206.48       82.53     52.71 o 
 -10  -3  10       38.56       34.17     75.40 o 
  -9  -3  10     2785.28     2615.21    265.14 o 
  -8  -3  10     2524.21     2684.76    148.37 o 
  -7  -3  10     1554.72     1793.60    118.11 o 
  -6  -3  10      730.01      642.30     66.53 o 
  -5  -3  10     1021.46     1081.04     92.59 o 
  -4  -3  10     6048.24     5860.28    191.93 o 
  -3  -3  10     3671.92     3625.38    135.76 o 
  -2  -3  10       15.11       36.44     35.99 o 
  -1  -3  10      629.02      645.09     76.10 o 
   0  -3  10     2276.74     2214.91    134.04 o 
   1  -3  10     4576.34     5116.48    208.58 o 
   2  -3  10      477.62      548.63    183.61 o 
   3  -3  10      684.98      891.89    125.81 o 
   4  -3  10      602.96      759.04     94.28 o 
   5  -3  10      228.15      337.31    110.24 o 
   6  -3  10     1326.99     1080.55    190.50 o 
 -12  -2  10     2198.40     2100.25    179.42 o 
 -11  -2  10     1797.66     1818.59    237.65 o 
 -10  -2  10      300.71      424.81    111.23 o 
  -9  -2  10      903.94      924.02    150.12 o 
  -8  -2  10     4007.31     4063.47    167.12 o 
  -7  -2  10     4490.88     4445.19    193.57 o 
  -6  -2  10     2931.58     3049.81    259.09 o 
  -5  -2  10       27.11       22.65     17.47 o 
  -4  -2  10     1498.72     1550.12     96.24 o 
  -3  -2  10     5175.22     4908.16    296.81 o 
  -2  -2  10     2154.79     2235.60    139.44 o 
  -1  -2  10      982.30     1013.17    112.88 o 
   0  -2  10      439.12      378.35     63.29 o 
   1  -2  10     7455.01     7413.05    355.91 o 
   2  -2  10     3250.29     3229.65    174.84 o 
   3  -2  10     2278.35     2479.41    185.83 o 
   4  -2  10      355.35      328.47     74.55 o 
   5  -2  10      624.23      359.40    121.83 o 
   6  -2  10     1289.78     1467.25    217.72 o 
 -13  -1  10       59.70       39.59    101.13 o 
 -12  -1  10     1312.31     1418.11    147.59 o 
 -11  -1  10     2394.80     2334.38    249.99 o 
 -10  -1  10      980.96     1081.35    172.23 o 
  -9  -1  10      255.75      145.30     72.35 o 
  -8  -1  10     1568.94     1772.49    201.77 o 
  -7  -1  10     4025.01     3996.73    140.65 o 
  -6  -1  10     2921.32     2890.18    101.03 o 
  -5  -1  10      386.80      472.55     64.72 o 
  -4  -1  10       76.72       80.27     30.99 o 
  -3  -1  10     1697.21     1664.23    166.73 o 
  -2  -1  10     4609.94     4526.55    175.97 o 
  -1  -1  10     5878.50     5552.80    206.19 o 
   0  -1  10      990.62     1024.76    137.95 o 
   1  -1  10      132.56      182.60     57.45 o 
   2  -1  10     1112.36     1122.71    109.74 o 
   3  -1  10     2679.92     2565.79    166.75 o 
   4  -1  10     1273.29     1506.08    229.88 o 
   5  -1  10       74.92      -16.85     79.66 o 
   6  -1  10      336.68      346.53    113.90 o 
 -13   0  10      297.40      333.44    165.62 o 
 -12   0  10       89.02      144.48     72.07 o 
 -11   0  10     1005.85     1010.04    160.38 o 
 -10   0  10     2164.15     2026.90    221.49 o 
  -9   0  10     1636.82     1681.93    193.53 o 
  -8   0  10      103.76      -13.39     67.51 o 
  -7   0  10      401.49      351.36     96.50 o 
  -6   0  10      528.45      592.59    120.16 o 
  -5   0  10     1024.45      992.43     60.29 o 
  -4   0  10     1417.08     1343.01     68.75 o 
  -3   0  10      292.29      332.90     53.08 o 
  -2   0  10     2158.22     2212.89    116.05 o 
  -1   0  10     6784.33     6803.32    361.69 o 
   0   0  10     4151.39     4210.98    191.17 o 
   1   0  10     1721.50     1791.51    133.79 o 
   2   0  10      118.95      171.66     60.24 o 
   3   0  10     1051.68     1264.22    121.77 o 
   4   0  10     1505.30     1535.35    139.06 o 
   5   0  10      350.13      395.99    132.68 o 
 -13   1  10     1239.11     1273.04    143.63 o 
 -12   1  10      226.21      168.08     61.87 o 
 -11   1  10      357.73      264.36     97.01 o 
 -10   1  10     2221.28     2037.35    219.05 o 
  -9   1  10     2059.05     1886.35    206.21 o 
  -8   1  10     1009.62     1131.87    163.93 o 
  -7   1  10        7.30      -37.58     60.24 o 
  -6   1  10     1137.44     1436.92    178.47 o 
  -5   1  10     3465.96     3342.11    101.73 o 
  -4   1  10     2827.74     2899.72     99.06 o 
  -3   1  10     1860.08     1767.15    103.85 o 
  -2   1  10       38.63       22.03     21.72 o 
  -1   1  10      164.73      174.87     33.12 o 
   0   1  10     1838.36     2014.94    138.91 o 
   1   1  10      708.88      891.83    100.03 o 
   2   1  10       18.80       79.95     55.37 o 
   3   1  10       41.82      -43.64     62.34 o 
   4   1  10      304.22      133.39     93.74 o 
   5   1  10     1061.24     1253.20    204.89 o 
 -13   2  10     1817.21     1988.32    195.94 o 
 -12   2  10     1345.03     1634.78    247.20 o 
 -11   2  10       46.03       80.74     52.44 o 
 -10   2  10      491.37      706.96    131.37 o 
  -9   2  10     2981.06     3395.26    269.47 o 
  -8   2  10     1911.56     1918.72    204.53 o 
  -7   2  10     1220.48     1210.26    160.73 o 
  -6   2  10       36.53       37.05     62.18 o 
  -5   2  10      588.81      669.35     56.64 o 
  -4   2  10     3592.14     3577.85    114.26 o 
  -3   2  10     3820.41     4050.11    168.00 o 
  -2   2  10     1277.33     1380.83    110.50 o 
  -1   2  10      147.83      147.74     36.46 o 
   0   2  10      803.52      667.66     99.46 o 
   1   2  10     1684.43     1677.32    136.88 o 
   2   2  10     1403.72     1500.53    137.47 o 
   3   2  10        6.69        7.16     73.30 o 
   4   2  10      211.16      128.45     74.92 o 
 -13   3  10     1407.85     1349.29    144.30 o 
 -12   3  10     1505.58     1807.85    261.27 o 
 -11   3  10     2015.57     2176.82    225.99 o 
 -10   3  10       24.68       14.52     64.50 o 
  -9   3  10     1074.08      950.89    143.00 o 
  -8   3  10     4999.57     5165.32    328.14 o 
  -7   3  10    13779.68    12671.34    502.80 o 
  -6   3  10     1380.96     1472.24    116.13 o 
  -5   3  10      285.65      301.36    104.86 o 
  -4   3  10     1352.41     1398.48    114.09 o 
  -3   3  10     6224.05     6256.72    166.24 o 
  -2   3  10      275.05      320.71     43.89 o 
  -1   3  10      818.61      907.81     74.26 o 
   0   3  10       14.47       90.40     55.27 o 
   1   3  10      572.81      400.80     75.76 o 
   2   3  10     1551.05     1553.81    142.52 o 
   3   3  10      626.94      524.21    131.19 o 
 -13   4  10      164.22      157.35    131.81 o 
 -12   4  10      957.47     1138.28    130.14 o 
 -11   4  10     2373.11     2384.07    232.62 o 
 -10   4  10     2131.47     2383.22    234.22 o 
  -9   4  10      445.59      422.74    120.58 o 
  -8   4  10      339.12      375.89    110.51 o 
  -7   4  10     1145.68     1082.36    104.18 o 
  -6   4  10     3913.97     4242.13    199.33 o 
  -5   4  10     1719.21     1914.47    133.00 o 
  -4   4  10      302.89      392.72     67.95 o 
  -3   4  10      993.37     1034.21     73.59 o 
  -2   4  10     2261.76     2315.16    114.18 o 
  -1   4  10     1695.15     1977.49    111.09 o 
   0   4  10      206.77       28.99     44.77 o 
   1   4  10       18.32       19.88     41.90 o 
   2   4  10     1595.78     1733.01    158.44 o 
   3   4  10     1279.34     1346.12    204.08 o 
 -13   5  10       29.15       16.74     84.92 o 
 -12   5  10       80.30      122.62    117.45 o 
 -11   5  10     1557.34     1712.69    200.37 o 
 -10   5  10     1385.14     1560.91    192.69 o 
  -9   5  10      239.28      483.17    121.46 o 
  -8   5  10     1629.57     1791.99    141.32 o 
  -7   5  10      882.32      694.99    170.73 o 
  -6   5  10     3046.45     3084.74    177.55 o 
  -5   5  10      965.88      955.28    103.56 o 
  -4   5  10     1508.47     1560.04    136.31 o 
  -3   5  10       94.09       27.74     39.77 o 
  -2   5  10     1449.44     1535.19     99.17 o 
  -1   5  10     2134.28     2097.52    121.48 o 
   0   5  10     1124.68     1281.29    126.81 o 
   1   5  10       34.95      -30.47     56.07 o 
   2   5  10      412.80      436.41    121.64 o 
 -13   6  10      708.90      883.60    197.26 o 
 -12   6  10      239.37      362.11    162.08 o 
 -11   6  10       88.55      221.15     86.09 o 
 -10   6  10      620.32      612.24    128.78 o 
  -9   6  10     2508.38     2342.56    168.73 o 
  -8   6  10     1115.07     1317.90    126.13 o 
  -7   6  10      123.48       30.13     97.31 o 
  -6   6  10      916.56      965.28    118.94 o 
  -5   6  10     2076.44     2008.11    149.26 o 
  -4   6  10     3578.79     3385.73    194.23 o 
  -3   6  10     1034.31      990.93    112.09 o 
  -2   6  10      148.91       30.49     76.77 o 
  -1   6  10      423.53      568.40    113.81 o 
   0   6  10      788.31      764.38    100.87 o 
   1   6  10     1331.49      974.46    164.42 o 
 -13   7  10     1743.38     2217.73    283.61 o 
 -12   7  10     1312.88     1257.59    134.85 o 
 -11   7  10      747.88      875.31    109.49 o 
 -10   7  10      129.67       38.11     44.68 o 
  -9   7  10     1918.05     1723.52    151.15 o 
  -8   7  10     2022.07     1998.14    157.49 o 
  -7   7  10      806.43      851.64    106.81 o 
  -6   7  10       25.20       56.48     55.61 o 
  -5   7  10      470.78      571.73     90.53 o 
  -4   7  10     1436.76     1482.68    139.23 o 
  -3   7  10     1816.01     1877.77    155.90 o 
  -2   7  10      128.33      365.88    106.98 o 
  -1   7  10      346.64      393.89     86.48 o 
   0   7  10     1422.08     1410.12    243.26 o 
 -12   8  10     1814.10     1798.05    161.34 o 
 -11   8  10     2447.78     2600.46    189.56 o 
 -10   8  10       63.74       36.87     69.45 o 
  -9   8  10      578.43      631.46    146.95 o 
  -8   8  10     2169.80     2153.09    169.59 o 
  -7   8  10     2388.60     2167.80    167.73 o 
  -6   8  10     1120.31     1020.21    144.07 o 
  -5   8  10       34.13       67.99     91.42 o 
  -4   8  10      428.81      302.63     99.98 o 
  -3   8  10     1640.06     1958.60    167.04 o 
  -2   8  10     1365.14     1263.67    140.38 o 
  -1   8  10      295.27      260.64    118.06 o 
 -12   9  10     1021.45     1535.95    234.61 o 
 -11   9  10     2548.55     2728.13    202.41 o 
 -10   9  10      597.63      618.47     95.89 o 
  -9   9  10       13.86       89.19     73.13 o 
  -8   9  10     1096.29     1170.10    134.64 o 
  -7   9  10      787.77     1044.32    129.91 o 
  -6   9  10     1479.19     1506.80    148.17 o 
  -5   9  10      524.72      602.18    105.86 o 
  -4   9  10       34.81       35.62     61.08 o 
  -3   9  10      338.03      303.78     84.31 o 
  -2   9  10     1462.96     1596.80    162.47 o 
 -11  10  10     1467.11     1433.23    120.33 o 
 -10  10  10      979.83     1024.59     99.47 o 
  -9  10  10      663.23      531.56     90.69 o 
  -8  10  10       20.59       75.99     65.95 o 
  -7  10  10      582.40      608.35    104.15 o 
  -6  10  10     1847.73     2095.29    184.96 o 
  -5  10  10     1069.26     1106.82    200.87 o 
  -4  10  10       40.69      -25.93     60.11 o 
  -8  11  10      915.74      930.20    129.38 o 
  -7  11  10        1.92      243.72     92.03 o 
  -2 -14  11      293.27      161.94     92.08 o 
  -1 -14  11     1203.29     1306.39    216.21 o 
   0 -14  11     1176.98     1196.28    209.25 o 
   1 -14  11      653.45      961.85    190.34 o 
   2 -14  11       13.60      150.45     92.33 o 
   3 -14  11      661.99      640.42    158.64 o 
  -4 -13  11     2593.84     2600.58    285.17 o 
  -3 -13  11     1605.20     1894.58    248.41 o 
  -2 -13  11      151.67      211.90    105.88 o 
  -1 -13  11      448.38      498.31    147.02 o 
   0 -13  11     1700.08     1721.86    156.90 o 
   1 -13  11     1427.85     2574.08    286.22 o 
   2 -13  11      693.73      787.69    165.87 o 
   3 -13  11      148.05      211.33    133.55 o 
   4 -13  11      849.22      561.28    162.39 o 
   5 -13  11     1159.58     1471.85    242.00 o 
  -5 -12  11      101.54      -17.24     75.66 o 
  -4 -12  11      869.11     1170.77    193.27 o 
  -3 -12  11      319.03      324.89    116.69 o 
  -2 -12  11      140.10      188.81     78.23 o 
  -1 -12  11       43.49       65.34     92.70 o 
   0 -12  11     1064.03     1130.24    124.95 o 
   1 -12  11     1946.86     1963.18    266.03 o 
   2 -12  11     1873.92     1931.34    250.32 o 
   3 -12  11      234.11      205.49    103.96 o 
   4 -12  11      367.33      344.69    119.16 o 
   5 -12  11     2472.61     2027.00    268.35 o 
  -6 -11  11     1220.08     1236.02    200.02 o 
  -5 -11  11      102.60      155.64     89.97 o 
  -4 -11  11      667.77      706.95    151.00 o 
  -3 -11  11     3246.22     2776.17    273.47 o 
  -2 -11  11     5121.11     4941.17    262.62 o 
  -1 -11  11      598.73      626.16     93.79 o 
   0 -11  11       47.65       -3.77     39.77 o 
   1 -11  11     1789.40     1750.67    141.39 o 
   2 -11  11     3339.14     3152.94    303.52 o 
   3 -11  11     1080.84     1354.15    205.02 o 
   4 -11  11      121.64      183.86     94.80 o 
   5 -11  11      839.43     1027.12    187.83 o 
   6 -11  11     1484.43     1496.61    235.47 o 
  -7 -10  11      485.10      368.79    125.76 o 
  -6 -10  11     1623.99     1616.17    208.64 o 
  -5 -10  11      459.25      426.34    121.30 o 
  -4 -10  11       18.14       83.28     79.44 o 
  -3 -10  11     1076.44     1308.80    132.79 o 
  -2 -10  11     4797.77     4496.44    231.94 o 
  -1 -10  11      902.87      932.13    109.24 o 
   0 -10  11     1807.90     1802.01    145.74 o 
   1 -10  11      269.33      287.30     99.53 o 
   2 -10  11     3357.40     3431.41    301.76 o 
   3 -10  11     1353.84     1261.12    193.55 o 
   4 -10  11     1272.15     1369.04    214.26 o 
   5 -10  11       93.42      160.80    115.69 o 
   6 -10  11      259.11      309.15    127.26 o 
  -8  -9  11       94.88       39.58     72.64 o 
  -7  -9  11      115.95      109.58     88.75 o 
  -6  -9  11     1303.06     1231.84    173.42 o 
  -5  -9  11     2821.85     2933.13    257.30 o 
  -4  -9  11     1648.69     1638.40    144.31 o 
  -3  -9  11      862.92     1121.37    119.34 o 
  -2  -9  11     1219.64     1263.12    362.00 o 
  -1  -9  11     3377.58     3282.28    186.71 o 
   0  -9  11     2927.74     2945.84    174.41 o 
   1  -9  11      204.90      300.33     63.79 o 
   2  -9  11      665.03      576.97     80.00 o 
   3  -9  11     1124.52     1304.26    197.26 o 
   4  -9  11     2909.16     2869.98    287.43 o 
   5  -9  11      946.88      999.15    191.01 o 
   6  -9  11      768.81      845.41    176.65 o 
  -9  -8  11     1713.16     1393.08    191.35 o 
  -8  -8  11      500.72      536.66    126.12 o 
  -7  -8  11       18.19       42.36     76.87 o 
  -6  -8  11     1508.20     1481.47    178.99 o 
  -5  -8  11     2156.52     2113.83    154.84 o 
  -4  -8  11       59.43      125.55     89.18 o 
  -3  -8  11     5018.08     4817.74    224.79 o 
  -2  -8  11      135.21      139.68     52.18 o 
  -1  -8  11     1148.92     1038.92    105.38 o 
   0  -8  11     1944.53     1838.41    138.79 o 
   1  -8  11     2770.83     2819.06    167.04 o 
   2  -8  11      584.80      660.58     80.60 o 
   3  -8  11       45.27       -5.72     77.30 o 
   4  -8  11      181.55      273.84    111.74 o 
   5  -8  11      863.78      738.62    164.75 o 
   6  -8  11      685.33      753.96    180.10 o 
  -9  -7  11     2229.75     2158.85    223.14 o 
  -8  -7  11     2589.25     2320.15    228.49 o 
  -7  -7  11      919.24     1105.97    168.37 o 
  -6  -7  11       67.51      110.33     57.43 o 
  -5  -7  11      291.73      375.64     72.33 o 
  -4  -7  11     4971.90     5135.69    239.79 o 
  -3  -7  11     3161.30     3372.66    180.75 o 
  -2  -7  11      334.69      270.24     57.38 o 
  -1  -7  11       27.29       -9.41     63.89 o 
   0  -7  11      739.56      741.79     92.61 o 
   1  -7  11     2522.28     2486.44    153.47 o 
   2  -7  11     2034.12     1837.42    132.63 o 
   3  -7  11      863.43      948.61    165.88 o 
   4  -7  11       58.50       36.85     62.07 o 
   5  -7  11      486.19      460.04    134.32 o 
   6  -7  11     1563.61     1463.86    223.26 o 
 -10  -6  11      222.22      267.62     98.93 o 
  -9  -6  11      602.84      547.40     90.46 o 
  -8  -6  11     1529.91     1683.73    400.16 o 
  -7  -6  11     2345.33     2244.97    156.97 o 
  -6  -6  11     2954.61     2994.91    168.90 o 
  -5  -6  11        6.38      -28.82     46.35 o 
  -4  -6  11     2972.73     2745.39    158.02 o 
  -3  -6  11     4881.69     4816.95    207.17 o 
  -2  -6  11     4970.00     5005.21    210.60 o 
  -1  -6  11      865.13      784.53    108.46 o 
   0  -6  11        1.67      -34.89     37.60 o 
   1  -6  11      835.96      800.72     94.99 o 
   2  -6  11     1360.61     1491.92    121.47 o 
   3  -6  11      324.72      356.02     68.98 o 
   4  -6  11      354.97      336.06    118.87 o 
   5  -6  11       95.18       25.30     83.22 o 
   6  -6  11     1149.69     1566.90    235.59 o 
 -11  -5  11     1049.87     1055.86    172.37 o 
 -10  -5  11      770.16      888.49    173.35 o 
  -9  -5  11      299.88      266.40    114.11 o 
  -8  -5  11       79.87      160.66     55.18 o 
  -7  -5  11     3217.52     3231.04    177.01 o 
  -6  -5  11     3830.46     3837.94    180.95 o 
  -5  -5  11     2490.89     2509.12    183.23 o 
  -4  -5  11      120.33       65.74     64.25 o 
  -3  -5  11      723.50      802.38     86.89 o 
  -2  -5  11     1646.94     1567.15    194.39 o 
  -1  -5  11     1915.91     1927.90    133.23 o 
   0  -5  11      389.95      390.91     64.56 o 
   1  -5  11        7.97       -3.29     62.27 o 
   2  -5  11     1207.69     1278.32    114.98 o 
   3  -5  11     3072.08     3307.99    236.01 o 
   4  -5  11      679.31      779.81    158.05 o 
   5  -5  11       33.01      -60.60     90.84 o 
   6  -5  11      459.93      354.20    139.58 o 
 -11  -4  11      528.48      592.44    158.34 o 
 -10  -4  11      863.62     1099.93    185.27 o 
  -9  -4  11     1903.17     1677.85    217.48 o 
  -8  -4  11      244.34      339.74     69.68 o 
  -7  -4  11      318.62      283.62     55.19 o 
  -6  -4  11     5522.49     5399.93    407.74 o 
  -5  -4  11     5149.49     5118.91    193.74 o 
  -4  -4  11     1899.14     1953.04    124.08 o 
  -3  -4  11      182.31      234.96     53.51 o 
  -2  -4  11      364.76      333.23     59.81 o 
  -1  -4  11     1711.45     1839.41    128.14 o 
   0  -4  11     1091.93     1091.56    102.86 o 
   1  -4  11      406.54      580.91    153.22 o 
   2  -4  11       38.61      103.47     87.39 o 
   3  -4  11     2213.60     2395.34    158.07 o 
   4  -4  11     1758.71     1425.19    200.98 o 
   5  -4  11      277.59      392.27    124.33 o 
   6  -4  11        9.15      -27.80     80.11 o 
 -12  -3  11      152.02      147.49     65.25 o 
 -11  -3  11        4.21      -99.66     99.66 o 
 -10  -3  11     1143.61     1385.34    201.59 o 
  -9  -3  11     3080.72     3573.87    305.97 o 
  -8  -3  11     1190.80     1199.47    175.13 o 
  -7  -3  11      580.14      458.98     63.27 o 
  -6  -3  11     1414.99     1472.62    111.11 o 
  -5  -3  11     1383.47     1332.35     97.14 o 
  -4  -3  11     2513.73     2746.84    184.83 o 
  -3  -3  11       97.92       91.12     63.51 o 
  -2  -3  11      317.66      334.68    139.60 o 
  -1  -3  11      447.11      499.66     74.87 o 
   0  -3  11     2632.72     2948.10    164.16 o 
   1  -3  11     1588.87     1572.63    122.93 o 
   2  -3  11     2158.66     2392.82    156.54 o 
   3  -3  11       66.19       80.27     55.22 o 
   5  -3  11     1526.94     1571.70    225.19 o 
 -12  -2  11      685.56      735.69    340.33 o 
 -11  -2  11      147.98      188.06     84.21 o 
 -10  -2  11      184.64      343.47    127.28 o 
  -9  -2  11     3519.30     3256.17    286.93 o 
  -8  -2  11     2838.74     2756.29    253.13 o 
  -7  -2  11     1938.43     1900.77    211.14 o 
  -6  -2  11      254.02      251.85     97.92 o 
  -5  -2  11       14.51       43.63     32.85 o 
  -4  -2  11     4577.14     4739.72    174.48 o 
  -3  -2  11     2858.43     3029.67    147.27 o 
  -2  -2  11     3154.22     3104.01    156.58 o 
  -1  -2  11       20.99       61.09     40.52 o 
   0  -2  11     3289.98     3221.28    267.36 o 
   1  -2  11     3100.94     3104.31    176.27 o 
   2  -2  11     4209.93     3924.52    282.22 o 
   3  -2  11      238.70      259.80     65.27 o 
   4  -2  11      326.43      320.34    122.40 o 
   5  -2  11      679.53      494.68    142.14 o 
 -12  -1  11      966.52     1082.84    137.19 o 
 -11  -1  11     1396.03     1310.58    197.82 o 
 -10  -1  11       57.55       -4.76     75.95 o 
  -9  -1  11     2444.29     2310.42    237.30 o 
  -8  -1  11     2041.33     1850.66    214.02 o 
  -7  -1  11     2760.43     2809.87    250.14 o 
  -6  -1  11     3106.86     2336.50    223.45 o 
  -5  -1  11     1146.35     1108.99     76.06 o 
  -4  -1  11      155.32      143.00     85.09 o 
  -3  -1  11     1999.96     1976.11    152.95 o 
  -2  -1  11     4119.33     3937.32    176.08 o 
  -1  -1  11     3590.66     3721.79    179.96 o 
   0  -1  11        4.26      135.51     85.72 o 
   1  -1  11      564.80      487.55     77.69 o 
   2  -1  11     2607.49     2609.27    211.66 o 
   3  -1  11      655.66      749.95     99.40 o 
   4  -1  11      468.43      430.27     81.65 o 
   5  -1  11        8.69       75.57     83.03 o 
 -13   0  11       42.88       94.56     60.49 o 
 -12   0  11      803.98     1035.45    130.89 o 
 -11   0  11     2318.63     2245.61    249.08 o 
 -10   0  11     1273.54     1309.71    186.43 o 
  -9   0  11      135.32      139.60     61.08 o 
  -8   0  11      104.93      -11.12     88.58 o 
  -7   0  11     1856.98     1748.44    202.63 o 
  -6   0  11     1309.03     1435.68    183.46 o 
  -5   0  11     1549.14     1821.89    199.87 o 
  -4   0  11       87.91       94.61     36.66 o 
  -3   0  11     1584.00     1547.70    108.16 o 
  -2   0  11     5371.40     5578.34    212.01 o 
  -1   0  11     5216.39     4975.56    321.47 o 
   0   0  11      233.51      314.87     65.42 o 
   1   0  11      619.17      607.46     86.97 o 
   2   0  11     1398.82     1599.56    141.99 o 
   3   0  11     1976.86     1891.17    156.35 o 
   4   0  11     1379.89     1476.55    180.33 o 
 -13   1  11       96.44      120.02    121.32 o 
 -12   1  11      811.63      657.68    142.58 o 
 -11   1  11     1757.03     1961.56    223.51 o 
 -10   1  11     2805.56     2757.06    259.54 o 
  -9   1  11     3403.73     3188.51    274.57 o 
  -8   1  11      189.52      230.77     94.38 o 
  -7   1  11      108.87      145.03     85.11 o 
  -6   1  11     3033.78     3191.40    261.31 o 
  -5   1  11     4491.97     4003.52    290.39 o 
  -4   1  11      742.84      863.22     60.30 o 
  -3   1  11       90.86       80.06     31.58 o 
  -2   1  11     1661.55     1714.05    200.39 o 
  -1   1  11     3517.60     3481.47    179.95 o 
   0   1  11      557.50      685.04    214.67 o 
   1   1  11     1213.30     1086.56    114.55 o 
   2   1  11        3.62       15.65     43.21 o 
   3   1  11      680.57      735.55    107.24 o 
   4   1  11     1233.89     1487.35    217.57 o 
 -13   2  11     1603.77     1563.44    157.73 o 
 -12   2  11      741.11      575.97    133.34 o 
 -11   2  11       16.21       35.69     79.53 o 
 -10   2  11     3037.43     3126.53    274.28 o 
  -9   2  11     4687.20     4656.30    330.20 o 
  -8   2  11     2757.79     2931.73    264.08 o 
  -7   2  11      162.49      269.06    103.13 o 
  -6   2  11     1017.09     1021.19    157.80 o 
  -5   2  11     2412.69     2678.37    187.66 o 
  -4   2  11     5259.36     5105.42    196.69 o 
  -3   2  11      997.69     1111.16    135.86 o 
  -2   2  11       69.55       81.55     62.75 o 
  -1   2  11      306.18      241.77     58.72 o 
   0   2  11     2636.75     2616.50    168.97 o 
   1   2  11     1556.69     1535.23    139.70 o 
   2   2  11       90.65      102.98     81.02 o 
   3   2  11       67.76      124.56     69.53 o 
 -13   3  11     2708.11     2921.49    213.91 o 
 -12   3  11     2962.67     3083.60    284.39 o 
 -11   3  11      665.12      631.18    139.81 o 
 -10   3  11        4.52      -46.59     81.81 o 
  -9   3  11     1810.91     1859.26    213.88 o 
  -8   3  11     4336.28     4146.37    309.21 o 
  -7   3  11     1150.17     1326.54    183.45 o 
  -6   3  11        6.16       -7.10     53.62 o 
  -5   3  11     2219.52     2029.93    135.05 o 
  -4   3  11     2295.36     2673.68    302.87 o 
  -3   3  11     1835.91     2124.33    135.70 o 
  -2   3  11     1156.78     1195.70    196.51 o 
  -1   3  11        1.86        8.63     42.38 o 
   0   3  11     1346.96     1282.62    126.06 o 
   1   3  11     2460.57     2562.14    183.19 o 
   2   3  11     1484.24     1597.96    155.39 o 
 -13   4  11      750.19      753.41    129.25 o 
 -12   4  11     2281.23     2259.19    240.83 o 
 -11   4  11     2091.89     1597.23    202.05 o 
 -10   4  11      198.32      154.72     70.52 o 
  -9   4  11       62.37       76.02     71.12 o 
  -8   4  11     3369.61     3163.47    277.03 o 
  -7   4  11     4531.97     4815.54    223.84 o 
  -6   4  11      452.04      583.22     84.51 o 
  -5   4  11      317.25      229.84     53.42 o 
  -4   4  11     3035.97     3040.57    172.52 o 
  -3   4  11     5082.66     5315.90    225.32 o 
  -2   4  11     2978.38     3179.40    291.92 o 
  -1   4  11      800.44      718.24     95.35 o 
   0   4  11        5.03        3.93     95.10 o 
   1   4  11     1309.82     1537.08    146.26 o 
   2   4  11     1527.90     1463.76    195.21 o 
 -13   5  11      279.10      167.31    109.81 o 
 -12   5  11     1159.76     1148.50    135.70 o 
 -11   5  11     1977.11     2026.50    226.56 o 
 -10   5  11      101.88      261.90    100.16 o 
  -9   5  11      202.47      154.15     90.39 o 
  -8   5  11      789.09      817.44    113.47 o 
  -7   5  11     1628.90     1674.37    187.53 o 
  -6   5  11     3877.28     3917.72    332.71 o 
  -5   5  11     2300.61     1967.10    147.40 o 
  -4   5  11        8.86       37.19     45.32 o 
  -3   5  11     1424.77     1626.99    134.40 o 
  -2   5  11     3467.07     3943.45    336.90 o 
  -1   5  11     2218.10     2171.50    253.95 o 
   0   5  11      142.89      122.41     60.08 o 
   1   5  11      364.01      415.33     81.52 o 
 -13   6  11      189.80      335.42    132.27 o 
 -12   6  11       61.63       53.44     53.09 o 
 -11   6  11     1888.52     2156.02    238.59 o 
 -10   6  11      590.23      748.69    149.67 o 
  -9   6  11      894.98      975.38    147.65 o 
  -8   6  11       92.57      124.07     94.62 o 
  -7   6  11      722.21      557.26    113.74 o 
  -6   6  11     4459.51     4191.80    221.02 o 
  -5   6  11     3927.83     4018.39    216.47 o 
  -4   6  11      859.26      886.12    109.81 o 
  -3   6  11        3.40      -51.52     51.52 o 
  -2   6  11      750.35     1137.28    198.96 o 
  -1   6  11      899.45     1068.73    198.39 o 
   0   6  11      799.64     1394.05    222.04 o 
 -12   7  11       35.69       52.28     74.98 o 
 -11   7  11     1039.74      907.42    157.79 o 
 -10   7  11      760.47      880.63    113.97 o 
  -9   7  11     2487.99     2467.46    181.33 o 
  -8   7  11      926.02     1008.63    116.85 o 
  -7   7  11       92.62       76.02    111.68 o 
  -6   7  11     1086.43      976.40    147.21 o 
  -5   7  11     1411.44     1524.63    143.92 o 
  -4   7  11     1602.73     1951.26    165.03 o 
  -3   7  11      252.73      131.11     69.41 o 
  -2   7  11      211.50      238.05    113.83 o 
  -1   7  11      465.78      304.77    129.51 o 
 -12   8  11      865.20     1140.53    189.41 o 
 -11   8  11      183.98       -6.71     77.79 o 
 -10   8  11      525.68      844.68    116.00 o 
  -9   8  11     4345.08     4231.35    241.07 o 
  -8   8  11     2729.38     2535.88    255.62 o 
  -7   8  11      799.04      810.35    167.07 o 
  -6   8  11        2.92      -65.43     65.43 o 
  -5   8  11      928.45     1044.71    154.62 o 
  -4   8  11     1283.31     1401.66    146.30 o 
  -3   8  11      561.10      787.65    182.27 o 
 -11   9  11     1551.94     1297.51    138.00 o 
 -10   9  11       62.91       19.38     52.61 o 
  -9   9  11     1217.74     1348.19    145.39 o 
  -8   9  11     1941.87     2116.05    179.84 o 
  -7   9  11     1675.27     1761.67    165.50 o 
  -6   9  11      579.49      656.84    111.25 o 
  -5   9  11        4.72        1.65     61.94 o 
  -4   9  11      155.03      193.61     73.67 o 
  -8  10  11      811.33      830.86    155.66 o 
  -7  10  11      717.72      801.09    131.04 o 
   0 -14  12      772.35     1047.26    206.58 o 
   1 -14  12        1.62       80.97    108.12 o 
  -3 -13  12        1.46      170.74    113.31 o 
  -2 -13  12     1119.87      926.42    148.02 o 
  -1 -13  12     1766.36     2098.38    179.06 o 
   0 -13  12     1443.95     1540.93    266.50 o 
   1 -13  12      370.55      489.40    143.19 o 
   2 -13  12       53.32      266.92    142.99 o 
   3 -13  12      726.17      596.20    164.96 o 
  -5 -12  12     1628.07     1538.30    217.24 o 
  -4 -12  12     1818.44     2134.62    248.13 o 
  -3 -12  12      361.51      438.29     94.62 o 
  -2 -12  12        1.61       27.30     62.97 o 
  -1 -12  12      974.56     1130.16    129.91 o 
   0 -12  12     2521.55     2607.80    231.24 o 
   1 -12  12     2730.03     2989.83    307.74 o 
   2 -12  12     2108.18     1811.23    244.64 o 
   3 -12  12      104.97      358.34    133.35 o 
   4 -12  12     1523.99     1358.48    222.25 o 
  -6 -11  12        0.55      -35.67     80.78 o 
  -5 -11  12     1107.95     1210.37    190.26 o 
  -4 -11  12     2513.86     2290.56    381.67 o 
  -3 -11  12     2854.99     2592.42    285.29 o 
  -2 -11  12     1655.25     1427.65    146.81 o 
  -1 -11  12       37.28       25.45     52.66 o 
   0 -11  12      482.17      555.70     88.87 o 
   1 -11  12     2859.01     3019.74    188.65 o 
   2 -11  12     1472.91     1720.76    231.25 o 
   3 -11  12      169.71      222.56     89.74 o 
   4 -11  12      353.69      124.96     83.51 o 
   5 -11  12     1682.56     1750.04    255.25 o 
  -7 -10  12     1452.33     1512.16    212.15 o 
  -6 -10  12      522.65      718.24    142.63 o 
  -5 -10  12       11.58       29.26    197.05 o 
  -4 -10  12     1437.94     1623.67    148.17 o 
  -3 -10  12     4001.33     3954.75    221.72 o 
  -2 -10  12     1771.32     1744.42    151.95 o 
  -1 -10  12     2754.50     2415.40    170.82 o 
   0 -10  12       26.62      -56.06     56.06 o 
   1 -10  12     1194.46     1253.09    120.79 o 
   2 -10  12     2189.80     2199.39    255.87 o 
   3 -10  12     1906.78     1902.13    248.11 o 
   4 -10  12      396.96      415.76    127.92 o 
   5 -10  12       89.87       69.19     93.08 o 
  -8  -9  12      566.27      528.84    133.39 o 
  -7  -9  12     2133.54     2163.17    177.77 o 
  -6  -9  12     1751.53     1801.42    155.06 o 
  -5  -9  12     1067.32     1041.19    120.61 o 
  -4  -9  12     1027.85      991.57    299.00 o 
  -3  -9  12      756.71      670.23    101.99 o 
  -2  -9  12     2917.17     3061.89    190.96 o 
  -1  -9  12     1211.17     1233.34    218.02 o 
   0  -9  12      902.16      714.66     92.87 o 
   1  -9  12      527.46      629.91    124.83 o 
   2  -9  12     1799.54     1682.35    219.62 o 
   3  -9  12     2102.87     1993.78    242.13 o 
   4  -9  12     1821.64     1755.93    244.19 o 
   5  -9  12      800.95      506.43    155.79 o 
  -9  -8  12      174.52      222.46    119.74 o 
  -8  -8  12       31.78       25.12     56.98 o 
  -7  -8  12     1162.13     1441.37    199.74 o 
  -6  -8  12     1698.45     1813.94    147.91 o 
  -5  -8  12     1711.47     1568.01    138.55 o 
  -4  -8  12     3311.10     3190.45    190.61 o 
  -3  -8  12        1.99       25.59     46.77 o 
  -2  -8  12      137.41      120.37     45.89 o 
  -1  -8  12     3353.32     3405.94    190.97 o 
   0  -8  12     3576.00     3325.23    187.77 o 
   1  -8  12      120.63       56.10     44.13 o 
   2  -8  12       16.60      151.96     95.36 o 
   3  -8  12      943.08      852.95    170.01 o 
   4  -8  12     1385.78      942.68    180.74 o 
   5  -8  12     1638.51     1722.88    238.78 o 
  -9  -7  12     1980.29     1760.17    245.77 o 
  -8  -7  12     1348.09     1259.76    155.71 o 
  -7  -7  12      292.12      384.71    115.78 o 
  -6  -7  12     1246.81     1280.88    121.63 o 
  -5  -7  12     1532.49     1850.70    142.50 o 
  -4  -7  12     2843.52     2881.93    173.72 o 
  -3  -7  12     2618.30     2364.47    325.90 o 
  -2  -7  12       31.39       40.26     43.86 o 
  -1  -7  12     1727.26     1650.67    130.79 o 
   0  -7  12     2826.91     3039.03    191.61 o 
   1  -7  12     2919.13     3100.09    178.55 o 
   2  -7  12     1157.28     1263.22    118.71 o 
   3  -7  12        3.04      -23.10     69.14 o 
   4  -7  12     1775.26     1624.12    222.25 o 
   5  -7  12     3076.74     3399.51    334.29 o 
 -10  -6  12      127.67      163.84    107.05 o 
  -9  -6  12     1000.06     1348.72    212.11 o 
  -8  -6  12     2923.95     2753.35    178.90 o 
  -7  -6  12     2418.44     2208.21    245.01 o 
  -6  -6  12        3.58       16.19    100.31 o 
  -5  -6  12      160.32      185.96     52.94 o 
  -4  -6  12     5892.77     5903.14    467.20 o 
  -3  -6  12     4936.36     4527.92    207.63 o 
  -2  -6  12      328.34      341.72    113.12 o 
  -1  -6  12      190.21      240.84     57.56 o 
   0  -6  12     2981.37     2970.26    174.46 o 
   1  -6  12     3089.43     2866.34    197.58 o 
   2  -6  12     1668.37     1699.78    136.72 o 
   3  -6  12      251.34      206.09    103.16 o 
   4  -6  12      101.56       61.30     79.13 o 
   5  -6  12      976.97      982.68    190.79 o 
 -11  -5  12      661.21      642.40    168.62 o 
 -10  -5  12      346.04      747.86    170.82 o 
  -9  -5  12      559.72      452.37    131.14 o 
  -8  -5  12     2881.11     2951.12    291.22 o 
  -7  -5  12     4457.01     3972.71    327.36 o 
  -6  -5  12     3220.67     2919.63    159.99 o 
  -5  -5  12      330.38      287.79     57.35 o 
  -4  -5  12     4153.33     4065.52    189.74 o 
  -3  -5  12     3317.09     3376.11    174.87 o 
  -2  -5  12     2461.48     2416.67    270.25 o 
  -1  -5  12      651.79      693.90    245.03 o 
   0  -5  12      202.55      219.02     62.03 o 
   1  -5  12     4866.83     4968.21    225.17 o 
   2  -5  12     6943.81     7112.63    273.36 o 
   3  -5  12     3261.82     3329.28    302.56 o 
   4  -5  12      215.24      239.76    106.25 o 
   5  -5  12      181.88      341.38    137.19 o 
 -11  -4  12     1469.99     1382.65    221.04 o 
 -10  -4  12     1157.02     1249.53    202.49 o 
  -9  -4  12      406.43      458.27    130.19 o 
  -8  -4  12       42.34        3.67     73.22 o 
  -7  -4  12     2409.28     2234.23    241.50 o 
  -6  -4  12     4697.61     4707.53    336.58 o 
  -5  -4  12      295.60      276.56     51.06 o 
  -4  -4  12      544.49      555.00     73.34 o 
  -3  -4  12     1967.06     1906.94    130.94 o 
  -2  -4  12     6436.03     6054.60    231.70 o 
  -1  -4  12     4616.39     4364.24    203.18 o 
   0  -4  12      774.94      778.62     94.39 o 
   1  -4  12      254.71      326.46    108.26 o 
   2  -4  12     2484.25     2378.82    163.93 o 
   3  -4  12     3491.65     3387.61    197.09 o 
   4  -4  12     1330.78     1326.00    204.81 o 
   5  -4  12       10.83      -19.24     80.51 o 
 -11  -3  12     1265.31     1511.38    218.51 o 
 -10  -3  12     1621.90     2108.97    253.10 o 
  -9  -3  12     1752.34     1903.27    228.76 o 
  -8  -3  12       83.28      -65.31     85.76 o 
  -7  -3  12     1540.11     1497.44    197.96 o 
  -6  -3  12     3770.54     3296.25    281.70 o 
  -5  -3  12     2018.67     1952.60    159.83 o 
  -4  -3  12      728.42      680.45    134.08 o 
  -3  -3  12       96.07       60.53     55.16 o 
  -2  -3  12     2577.57     2439.66    226.66 o 
  -1  -3  12     7591.82     7864.93    268.98 o 
   0  -3  12     5969.70     5855.00    262.93 o 
   1  -3  12     3900.57     3616.79    195.13 o 
   2  -3  12      190.08      170.39     55.74 o 
   3  -3  12     2046.13     2185.17    163.82 o 
   4  -3  12     2086.07     2348.36    269.74 o 
 -12  -2  12      167.74      212.95    107.59 o 
 -11  -2  12      218.19      124.78     82.94 o 
 -10  -2  12     1759.11     1878.63    232.20 o 
  -9  -2  12     2266.10     2175.66    243.89 o 
  -8  -2  12      514.98      430.36    112.58 o 
  -7  -2  12        1.75      -57.94     70.13 o 
  -6  -2  12     1590.42     1822.24    211.49 o 
  -5  -2  12     4858.23     4704.52    323.63 o 
  -4  -2  12     4526.33     4661.21    184.09 o 
  -3  -2  12     1930.83     2073.96    191.59 o 
  -2  -2  12       11.33       30.68     60.43 o 
  -1  -2  12     1879.47     1960.08    139.40 o 
   0  -2  12     1775.58     1793.24    138.71 o 
   1  -2  12     1525.79     1502.14    136.09 o 
   2  -2  12      322.57      241.51     65.52 o 
   3  -2  12      513.79      662.85    131.92 o 
   4  -2  12     1373.75     1227.76    191.32 o 
 -12  -1  12      652.43      765.61    163.22 o 
 -11  -1  12       38.97      -96.83     96.83 o 
 -10  -1  12     1986.96     1597.51    220.00 o 
  -9  -1  12     2287.12     2180.32    238.27 o 
  -8  -1  12     2409.32     3110.12    283.43 o 
  -7  -1  12     1068.06      779.98    150.40 o 
  -6  -1  12        0.02      -47.16     74.96 o 
  -5  -1  12     2158.82     1710.56    202.99 o 
  -4  -1  12     7969.76     8268.63    254.75 o 
  -3  -1  12     5518.02     5126.97    200.19 o 
  -2  -1  12     1449.62     1415.70    113.90 o 
  -1  -1  12       49.78       31.85     41.58 o 
   0  -1  12     2349.24     2262.31    156.67 o 
   1  -1  12     2865.95     2890.93    259.64 o 
   2  -1  12      707.76      628.55     94.93 o 
   3  -1  12       44.24       32.44     50.35 o 
   4  -1  12      615.10      714.50    164.09 o 
 -12   0  12     1377.68     1483.30    209.56 o 
 -11   0  12     1300.94     1265.11    189.49 o 
 -10   0  12        5.15      -45.69     68.36 o 
  -9   0  12     2351.68     1788.23    220.40 o 
  -8   0  12     7039.98     6939.49    410.30 o 
  -7   0  12     4571.03     4669.57    333.01 o 
  -6   0  12     2330.00     2853.01    259.93 o 
  -5   0  12      450.61      461.92    119.16 o 
  -4   0  12     3347.72     3352.33    280.84 o 
  -3   0  12     5265.72     5483.32    209.14 o 
  -2   0  12     5264.06     5226.53    343.57 o 
  -1   0  12      113.59      160.32     87.69 o 
   0   0  12      182.48      131.74     54.01 o 
   1   0  12     1846.44     1901.01    150.85 o 
   2   0  12     2352.12     2243.86    223.27 o 
   3   0  12      709.04      682.67    104.34 o 
 -12   1  12     1110.08     1223.37    189.05 o 
 -11   1  12     4057.57     3359.63    302.34 o 
 -10   1  12     1394.93     1337.95    191.85 o 
  -9   1  12      249.53      215.89     97.60 o 
  -8   1  12      399.94      235.76    105.33 o 
  -7   1  12     3836.04     3701.21    296.76 o 
  -6   1  12     3861.79     4153.69    313.13 o 
  -5   1  12      572.63      589.10    130.79 o 
  -4   1  12        4.16      -76.74     84.84 o 
  -3   1  12     3207.22     3388.13    169.43 o 
  -2   1  12     1389.58     1257.20    189.33 o 
  -1   1  12     1381.65     1541.72    127.52 o 
   0   1  12       27.07       38.31     85.35 o 
   1   1  12     1101.71     1060.54    181.16 o 
   2   1  12     1022.22      981.05    121.56 o 
   3   1  12     1064.20     1010.30    126.35 o 
 -13   2  12      322.84      494.60    111.36 o 
 -12   2  12      353.10      367.47    116.91 o 
 -11   2  12     2081.11     2492.17    259.77 o 
 -10   2  12     3144.95     3075.75    285.26 o 
  -9   2  12     1149.30     1313.86    192.80 o 
  -8   2  12      788.82      768.84    151.41 o 
  -7   2  12     3118.49     2761.51    262.31 o 
  -6   2  12     3927.71     3481.40    292.33 o 
  -5   2  12     2258.56     2267.17    141.82 o 
  -4   2  12       61.14      -10.06     74.50 o 
  -3   2  12       43.57      234.73     93.78 o 
  -2   2  12     2256.21     2268.13    148.28 o 
  -1   2  12     2064.36     2160.66    153.97 o 
   0   2  12      555.66      599.97    236.95 o 
   1   2  12       45.29       21.97     51.60 o 
   2   2  12      319.46      433.45    174.58 o 
 -13   3  12     1086.71     1092.26    137.03 o 
 -12   3  12       52.34     -101.83    101.83 o 
 -11   3  12      422.60      605.81    141.97 o 
 -10   3  12     2122.48     2204.40    243.56 o 
  -9   3  12     2111.00     2469.10    254.36 o 
  -8   3  12      388.15      348.03    112.85 o 
  -7   3  12      101.57      166.64     98.09 o 
  -6   3  12     1373.57     1352.94    117.11 o 
  -5   3  12     1244.24     1144.79    105.48 o 
  -4   3  12     2382.71     2287.52    245.40 o 
  -3   3  12      233.67      231.51     90.74 o 
  -2   3  12      162.32      158.92     84.57 o 
  -1   3  12     1361.74     1088.20    181.11 o 
   0   3  12     2711.99     2602.96    198.35 o 
   1   3  12     1320.23     1268.30    137.12 o 
 -12   4  12     1058.70     1247.91    191.23 o 
 -11   4  12        4.46       49.40     79.15 o 
 -10   4  12     1312.74     1114.22    184.60 o 
  -9   4  12     3326.59     3492.48    302.98 o 
  -8   4  12     3147.21     2226.37    241.37 o 
  -7   4  12      453.60      420.96     74.30 o 
  -6   4  12       12.65      -49.21     49.21 o 
  -5   4  12      997.40     1051.61    255.88 o 
  -4   4  12     3281.02     3961.58    329.22 o 
  -3   4  12     1376.15     1387.81    197.86 o 
  -2   4  12      163.23      334.78    129.94 o 
  -1   4  12      205.46      415.11    127.95 o 
   0   4  12     1937.24     2599.56    288.08 o 
 -12   5  12     1327.01     1505.16    210.53 o 
 -11   5  12       81.38      229.87    103.30 o 
 -10   5  12       16.32      123.66     82.88 o 
  -9   5  12       84.88       10.95     91.63 o 
  -8   5  12     1434.22     1533.35    142.87 o 
  -7   5  12     1588.35     1673.22    143.35 o 
  -6   5  12      981.88      941.03    118.02 o 
  -5   5  12        1.56       -5.16     40.11 o 
  -4   5  12     1641.81     1460.56    210.76 o 
  -3   5  12     2473.42     2851.26    299.12 o 
  -2   5  12     2054.10     2309.48    275.71 o 
  -1   5  12      228.91      407.57    134.77 o 
 -12   6  12     1039.53      854.70    170.44 o 
 -11   6  12      703.39      756.33    153.94 o 
 -10   6  12       24.24      142.44     86.23 o 
  -9   6  12        0.71       39.17     53.67 o 
  -8   6  12      716.79      737.06    105.27 o 
  -7   6  12     1618.84     1634.04    300.65 o 
  -6   6  12     1542.71     1851.94    195.43 o 
  -5   6  12      360.72      357.44    144.23 o 
  -4   6  12      480.83      544.38    152.30 o 
  -3   6  12     1579.53     1542.02    228.36 o 
  -2   6  12      993.01     1356.43    226.68 o 
 -11   7  12     1346.20     1223.31    197.69 o 
 -10   7  12      874.84      941.13    124.39 o 
  -9   7  12      321.89      363.31     89.73 o 
  -8   7  12      131.61      207.23     62.12 o 
  -7   7  12      971.86      798.47    106.60 o 
  -6   7  12     2587.97     2701.48    191.85 o 
  -5   7  12      824.65      940.42    182.37 o 
  -4   7  12       12.86      136.73    105.47 o 
  -3   7  12      133.14      413.02    152.16 o 
 -10   8  12      932.98     1041.49    131.50 o 
  -9   8  12     1668.83     1492.50    154.48 o 
  -8   8  12      595.21      888.85    123.92 o 
  -7   8  12       22.46       35.39     57.24 o 
  -6   8  12     1186.25      968.37    118.43 o 
  -5   8  12      471.79      293.59    107.52 o 
  -2 -13  13     1355.55     1244.23    273.61 o 
  -1 -13  13     1380.69     1476.95    176.63 o 
   0 -13  13      337.79      328.36    116.40 o 
   1 -13  13       65.91      113.23    102.95 o 
  -4 -12  13      821.73      913.15    122.44 o 
  -3 -12  13       12.33       75.11     94.58 o 
  -2 -12  13     1286.36     1404.19    147.70 o 
  -1 -12  13     1790.60     1853.86    164.00 o 
   0 -12  13     2250.60     2163.42    175.23 o 
   1 -12  13     1264.56     2327.27    283.67 o 
   2 -12  13      501.71      655.89    170.93 o 
  -5 -11  13      964.21     1151.43    129.70 o 
  -4 -11  13      916.28      887.26    131.31 o 
  -3 -11  13      441.00      473.52     94.33 o 
  -2 -11  13        7.30       48.12     54.66 o 
  -1 -11  13      872.08     1115.36    197.03 o 
   0 -11  13     2842.49     2587.44    185.15 o 
   1 -11  13     1078.87     1580.58    229.32 o 
   2 -11  13      481.95      350.85    121.00 o 
   3 -11  13      333.19      516.95    149.18 o 
  -6 -10  13        8.57      -62.80     62.80 o 
  -5 -10  13     2330.49     2009.21    195.25 o 
  -4 -10  13     3257.91     2666.93    190.94 o 
  -3 -10  13     2928.08     2796.17    229.96 o 
  -2 -10  13      268.14      352.74     78.05 o 
  -1 -10  13      354.19      360.50     75.90 o 
   0 -10  13     1063.39      964.05    116.70 o 
   1 -10  13     3349.43     3636.15    330.67 o 
   2 -10  13     2022.47     2059.27    256.06 o 
   3 -10  13      575.87      700.83    160.42 o 
   4 -10  13       11.81       15.36     71.72 o 
  -7  -9  13     1317.37     1360.14    222.56 o 
  -6  -9  13      400.79      441.00     97.07 o 
  -5  -9  13       78.92      132.40     60.74 o 
  -4  -9  13     1700.84     1465.11    186.47 o 
  -3  -9  13     2549.36     2394.07    171.74 o 
  -2  -9  13     1093.84     1313.06    134.24 o 
  -1  -9  13      577.90      579.81     93.34 o 
   0  -9  13      512.51      687.49     96.75 o 
   1  -9  13     2031.52     1879.06    151.04 o 
   2  -9  13     1634.93     1773.98    234.40 o 
   3  -9  13     1883.22     2371.38    273.13 o 
   4  -9  13      157.49      238.86    126.13 o 
  -8  -8  13      436.67      327.51    136.92 o 
  -7  -8  13     1660.51     1473.77    223.10 o 
  -6  -8  13     1641.40     2322.88    267.55 o 
  -5  -8  13      866.69      737.16    101.43 o 
  -4  -8  13        8.64       -8.72     88.29 o 
  -3  -8  13     1188.66     1236.30    204.35 o 
  -2  -8  13     2427.57     2515.22    171.64 o 
  -1  -8  13     2312.75     2204.86    161.84 o 
   0  -8  13      476.99      472.59     81.69 o 
   1  -8  13      332.37      382.41    108.18 o 
   2  -8  13     1542.39     2000.98    242.94 o 
   3  -8  13     1114.56     1001.28    183.39 o 
   4  -8  13      842.54      817.87    172.28 o 
  -9  -7  13      366.61      433.03    126.42 o 
  -8  -7  13        0.52      -66.75     84.05 o 
  -7  -7  13     1630.80     1811.82    235.64 o 
  -6  -7  13      958.80     1172.92    187.48 o 
  -5  -7  13     2175.32     2185.25    156.38 o 
  -4  -7  13      949.34      951.55    108.28 o 
  -3  -7  13        5.16       63.69     47.77 o 
  -2  -7  13     1831.53     1971.77    149.38 o 
  -1  -7  13     3483.03     3315.50    191.54 o 
   0  -7  13     2889.18     2780.57    176.61 o 
   1  -7  13      192.67      233.11     58.48 o 
   2  -7  13      146.77      267.99    111.76 o 
   3  -7  13     1456.69     1320.09    204.90 o 
   4  -7  13     1305.11     1566.56    227.67 o 
 -10  -6  13      855.82      763.83    168.18 o 
  -9  -6  13     1799.82     2201.24    275.00 o 
  -8  -6  13      917.69      963.47    177.61 o 
  -7  -6  13       15.28        2.56     83.64 o 
  -6  -6  13      749.21      779.11    160.32 o 
  -5  -6  13     1938.55     1942.53    141.57 o 
  -4  -6  13     1857.64     1945.22    509.70 o 
  -3  -6  13      699.93      747.14     95.12 o 
  -2  -6  13      107.51       64.38     42.36 o 
  -1  -6  13     2786.00     2770.93    185.95 o 
   0  -6  13     2912.12     2890.05    178.36 o 
   1  -6  13      399.42      397.56     87.81 o 
   2  -6  13       94.03       71.78     63.90 o 
   3  -6  13      768.72     1014.43    187.73 o 
   4  -6  13     1560.46     1238.18    202.57 o 
 -10  -5  13      328.33      287.38    125.60 o 
  -9  -5  13     2231.29     2351.62    278.53 o 
  -8  -5  13     2644.12     2276.91    262.57 o 
  -7  -5  13     1501.42     1445.60    209.88 o 
  -6  -5  13       27.04      121.40     82.23 o 
  -5  -5  13     1695.52     1720.91    214.56 o 
  -4  -5  13     5991.44     5327.71    315.22 o 
  -3  -5  13     4929.69     4765.11    215.14 o 
  -2  -5  13      258.83      273.12     94.21 o 
  -1  -5  13     1052.44     1253.67    144.72 o 
   0  -5  13     2931.16     2600.15    169.31 o 
   1  -5  13     3728.52     3658.17    202.82 o 
   2  -5  13     1782.05     1797.14    148.99 o 
   3  -5  13       41.87      179.95    107.40 o 
   4  -5  13      366.63      337.87    120.51 o 
 -11  -4  13      315.38      184.93     98.14 o 
 -10  -4  13       59.87      176.36    113.22 o 
  -9  -4  13      652.68      480.39    128.53 o 
  -8  -4  13     1778.25     1971.14    243.09 o 
  -7  -4  13     1683.73     1638.38    217.94 o 
  -6  -4  13      808.36      781.40    150.50 o 
  -5  -4  13       53.09      -86.91     86.91 o 
  -4  -4  13     2615.43     2580.16    153.08 o 
  -3  -4  13     2222.09     1874.38    191.00 o 
  -2  -4  13     1648.76     1790.74    134.84 o 
  -1  -4  13      511.81      458.01     74.15 o 
   0  -4  13      114.17       87.00     91.50 o 
   1  -4  13     1194.59     1179.31    123.99 o 
   2  -4  13     2523.26     2639.20    181.27 o 
   3  -4  13      626.67      721.25    146.87 o 
 -11  -3  13     1298.65     1272.56    206.43 o 
 -10  -3  13      608.11      527.37    136.93 o 
  -9  -3  13        1.21      -80.55    101.15 o 
  -8  -3  13      469.27      516.46    129.74 o 
  -7  -3  13     1563.52     1563.91    206.58 o 
  -6  -3  13     3662.24     3466.25    297.99 o 
  -5  -3  13       54.90       76.27     91.77 o 
  -4  -3  13      870.41     1207.13    177.66 o 
  -3  -3  13      424.08      509.25     96.34 o 
  -2  -3  13     2383.21     2298.45    151.13 o 
  -1  -3  13     1014.19      783.19     94.24 o 
   0  -3  13      184.40      160.40    153.79 o 
   1  -3  13       16.86      -41.37     41.37 o 
   2  -3  13     3222.99     3086.30    197.24 o 
   3  -3  13     1550.73     1550.85    222.53 o 
 -11  -2  13     1731.98     1850.42    250.32 o 
 -10  -2  13      717.35      692.48    162.17 o 
  -9  -2  13      393.73      277.81    101.06 o 
  -8  -2  13       49.85      -77.89     87.47 o 
  -7  -2  13     1792.87     1641.01    209.45 o 
  -6  -2  13     2696.80     2711.80    264.68 o 
  -5  -2  13      327.43      369.57    102.62 o 
  -4  -2  13      127.19       86.95     76.32 o 
  -3  -2  13       47.38       92.55     47.69 o 
  -2  -2  13      930.90      936.00     97.69 o 
  -1  -2  13     1120.78     1381.86    123.96 o 
   0  -2  13      625.84      567.13    216.73 o 
   1  -2  13      501.13      602.63    101.47 o 
   2  -2  13       65.89       56.80     52.21 o 
   3  -2  13     1605.78     1634.67    223.62 o 
 -12  -1  13       48.90       -4.43     70.88 o 
 -11  -1  13      506.49      549.66    143.26 o 
 -10  -1  13     1618.03     1489.20    210.91 o 
  -9  -1  13     3534.68     3075.09    296.65 o 
  -8  -1  13      973.65     1100.18    180.76 o 
  -7  -1  13       61.17      194.91    100.03 o 
  -6  -1  13      541.48      705.15    141.39 o 
  -5  -1  13     3008.45     3069.49    276.15 o 
  -4  -1  13     1809.74     2046.28    227.97 o 
  -3  -1  13      242.61      113.46     73.06 o 
  -2  -1  13      230.07      293.63     73.03 o 
  -1  -1  13     3183.46     3062.70    304.96 o 
   0  -1  13      630.80      720.62     97.90 o 
   1  -1  13     2035.06     2134.30    167.47 o 
   2  -1  13        1.38       75.11     81.79 o 
 -12   0  13     1151.10     1310.94    209.26 o 
 -11   0  13      517.39      699.40    156.57 o 
 -10   0  13      730.13      466.61    138.94 o 
  -9   0  13     1500.98     2118.75    247.45 o 
  -8   0  13     1822.71     1897.44    227.52 o 
  -7   0  13      429.89      435.10    111.50 o 
  -6   0  13       84.94      197.11     95.46 o 
  -5   0  13     1305.47     1235.85    179.19 o 
  -4   0  13     2734.78     2841.36    268.07 o 
  -3   0  13     1714.56     1777.54    214.67 o 
  -2   0  13      220.80      270.67     64.06 o 
  -1   0  13        3.81       -0.13     47.81 o 
   0   0  13     2213.03     2503.03    266.61 o 
   1   0  13     1626.81     1566.94    151.38 o 
   2   0  13      831.30      881.32    197.04 o 
 -12   1  13     1659.72     1820.41    239.93 o 
 -11   1  13     1531.24     1787.64    234.23 o 
 -10   1  13      206.70      193.79     88.65 o 
  -9   1  13       35.69       45.41     64.46 o 
  -8   1  13      661.11      610.95    138.99 o 
  -7   1  13      748.15      772.28    154.61 o 
  -6   1  13      306.58      413.51    132.60 o 
  -5   1  13      373.54      420.12    114.55 o 
  -4   1  13     2012.07     2021.09    233.90 o 
  -3   1  13     2677.93     2670.67    267.06 o 
  -2   1  13     2364.17     2379.23    251.79 o 
  -1   1  13        3.33      -46.75     90.05 o 
   0   1  13      603.04      707.54    101.31 o 
   1   1  13     1255.20     1215.54    132.10 o 
 -12   2  13      470.64      661.81    165.89 o 
 -11   2  13      894.47     1241.10    197.28 o 
 -10   2  13       91.47       59.91     75.62 o 
  -9   2  13      322.18      338.12     99.08 o 
  -8   2  13     2205.09     1889.94    232.27 o 
  -7   2  13     2448.25     2069.97    238.07 o 
  -6   2  13     1225.31     1400.63    205.24 o 
  -5   2  13      528.81      358.30    115.47 o 
  -4   2  13        5.85        3.71     71.08 o 
  -3   2  13     1251.16     1334.32    197.22 o 
  -2   2  13     1740.09     1917.47    240.30 o 
  -1   2  13     1287.53     1230.51    195.56 o 
   0   2  13       16.37      -93.85     93.85 o 
   1   2  13      360.54      384.06     85.91 o 
 -12   3  13       92.52      243.28    113.96 o 
 -11   3  13      651.31      604.06    140.87 o 
 -10   3  13      604.30      653.84    151.53 o 
  -9   3  13      209.74      681.26    153.37 o 
  -8   3  13       47.48      -14.11     76.77 o 
  -7   3  13      427.42      380.95    107.74 o 
  -6   3  13     1806.82     1923.65    232.87 o 
  -5   3  13     1981.57     2186.33    255.18 o 
  -4   3  13      515.68      791.50    170.08 o 
  -3   3  13        1.52      -33.56     62.79 o 
  -2   3  13      887.34     1065.64    183.21 o 
  -1   3  13     2080.04     2048.89    254.96 o 
   0   3  13     1044.66     1601.32    249.10 o 
 -12   4  13        3.18      165.40     92.60 o 
 -11   4  13      163.12      430.02    127.41 o 
 -10   4  13     1093.36     1040.80    181.47 o 
  -9   4  13     2199.92     2014.06    245.48 o 
  -8   4  13      247.98       83.30     90.26 o 
  -7   4  13       45.01       -2.45     49.53 o 
  -6   4  13      311.58      430.59    121.71 o 
  -5   4  13     1194.26     1448.87    216.76 o 
  -4   4  13      607.18     1119.62    192.06 o 
  -3   4  13      389.18      515.16    150.94 o 
  -2   4  13      286.33       48.81     73.46 o 
  -1   4  13      883.34     1215.45    207.68 o 
 -11   5  13        5.34       51.35     92.86 o 
 -10   5  13      132.89      169.42     99.53 o 
  -9   5  13     2100.56     2142.29    257.47 o 
  -8   5  13     2066.70     2427.80    179.45 o 
  -7   5  13      633.18      518.75    147.62 o 
  -6   5  13        0.23      106.37    104.92 o 
  -5   5  13      872.43      966.43    191.37 o 
  -4   5  13     2081.19     2295.82    280.50 o 
  -3   5  13     1151.02     1139.77    205.40 o 
  -2   5  13      281.91      165.58     79.79 o 
 -11   6  13      240.46      483.46    141.19 o 
 -10   6  13      112.67      141.32    106.25 o 
  -9   6  13      540.30      787.75    112.44 o 
  -8   6  13     1240.20     1436.21    141.00 o 
  -7   6  13     1045.10     1113.16    199.46 o 
  -6   6  13      877.55      707.36    166.07 o 
  -5   6  13      103.01       51.70     74.26 o 
  -4   6  13     1073.07     1492.54    233.38 o 
 -10   7  13      347.76      120.70     78.76 o 
  -9   7  13        1.01      123.84    155.44 o 
  -8   7  13      657.67      612.38    101.12 o 
  -7   7  13     1208.03     1370.93    220.95 o 
  -6   7  13     1046.30      917.87    177.89 o 
  -5   7  13       27.88      -53.95     82.52 o 
  -2 -12  14     1561.20     1566.18    151.56 o 
  -1 -12  14     1449.69     1496.50    150.75 o 
   0 -12  14      154.25      326.63    115.55 o 
  -4 -11  14      465.71      575.93    102.27 o 
  -3 -11  14       10.31      113.54    124.33 o 
  -2 -11  14     1442.27     1484.49    174.31 o 
  -1 -11  14      931.17     1014.58    125.83 o 
   0 -11  14     1732.11     1660.24    225.78 o 
   1 -11  14      337.40      422.56    134.02 o 
  -6 -10  14     1113.80      972.86    191.66 o 
  -5 -10  14     2646.52     2657.40    295.27 o 
  -4 -10  14     2985.66     3017.09    205.81 o 
  -3 -10  14        9.57       87.74     62.51 o 
  -2 -10  14        0.88       34.19     51.57 o 
  -1 -10  14      728.66      661.13    243.77 o 
   0 -10  14     1253.33     1366.14    138.39 o 
   1 -10  14      583.70      765.48    162.94 o 
   2 -10  14      550.79      285.39    127.32 o 
  -7  -9  14      359.66      357.82    134.72 o 
  -6  -9  14       27.81      142.61    103.63 o 
  -5  -9  14     1329.70     1500.69    220.29 o 
  -4  -9  14     1830.45     1973.17    253.67 o 
  -3  -9  14      735.01      756.12    104.48 o 
  -2  -9  14      236.93      555.09     99.38 o 
  -1  -9  14      348.78      533.37     94.76 o 
   0  -9  14     1494.44     1732.58    253.29 o 
   1  -9  14     1340.38     1505.01    219.99 o 
   2  -9  14     1934.86     1880.23    248.57 o 
  -8  -8  14     1805.94     1993.10    267.95 o 
  -7  -8  14     1752.61     1454.63    225.78 o 
  -6  -8  14      845.67      836.43    175.42 o 
  -5  -8  14      441.90      298.87    111.34 o 
  -4  -8  14     1057.09     1167.27    125.45 o 
  -3  -8  14      760.23      909.52    110.08 o 
  -2  -8  14     1111.48     1070.70    117.39 o 
  -1  -8  14      374.41      327.83    110.95 o 
   0  -8  14      451.88      408.11     80.08 o 
   1  -8  14     2461.56     2395.39    264.81 o 
   2  -8  14     2859.88     2848.45    296.89 o 
   3  -8  14      630.64      427.14    129.36 o 
  -8  -7  14      513.77      666.63    164.34 o 
  -7  -7  14      567.43      422.86    125.17 o 
  -6  -7  14      269.66      478.19    130.15 o 
  -5  -7  14      753.70      504.21    129.45 o 
  -4  -7  14      259.52      194.41    101.50 o 
  -3  -7  14     1323.86     1373.89    383.92 o 
  -2  -7  14     3147.92     2801.23    191.29 o 
  -1  -7  14     3466.39     3574.01    207.22 o 
   0  -7  14       19.45      -43.29     48.89 o 
   1  -7  14      796.07     1034.44    118.92 o 
   2  -7  14     1531.63     1571.33    223.70 o 
   3  -7  14     1115.38     1004.35    186.16 o 
  -9  -6  14      567.18      776.28    178.33 o 
  -8  -6  14       74.53      -12.98     85.36 o 
  -7  -6  14      382.33      396.48    113.46 o 
  -6  -6  14      692.37      492.82    126.21 o 
  -5  -6  14     1196.48     1293.73    191.39 o 
  -4  -6  14      510.19      734.40    151.45 o 
  -3  -6  14        5.20       77.25     48.39 o 
  -2  -6  14     2874.59     2672.82    299.41 o 
  -1  -6  14     5813.14     5890.89    306.87 o 
   0  -6  14     2389.44     2519.74    175.89 o 
   1  -6  14      197.49      145.31     84.78 o 
   2  -6  14      388.67      310.54    105.59 o 
   3  -6  14     1135.12     1215.92    210.19 o 
 -10  -5  14      843.97      833.54    190.57 o 
  -9  -5  14     1723.57     1903.27    253.73 o 
  -8  -5  14      916.34     1362.61    211.60 o 
  -7  -5  14        2.99      -52.30     75.80 o 
  -6  -5  14     1034.07     1307.21    198.33 o 
  -5  -5  14     2963.97     3214.99    298.55 o 
  -4  -5  14     5103.82     4706.06    348.38 o 
  -3  -5  14      574.41      655.04     91.00 o 
  -2  -5  14      239.63      280.77     68.64 o 
  -1  -5  14     1392.14     1411.21    130.12 o 
   0  -5  14     1285.64     1315.01    129.92 o 
   1  -5  14      285.77      289.77    157.10 o 
   2  -5  14       52.80      182.43    112.94 o 
 -10  -4  14      296.55      830.71    186.31 o 
  -9  -4  14     1059.69      883.20    173.96 o 
  -8  -4  14      937.69     1106.93    192.04 o 
  -7  -4  14      516.20      591.02    162.18 o 
  -6  -4  14       53.93      -74.86     74.86 o 
  -5  -4  14     1356.04     1294.38    186.61 o 
  -4  -4  14     3072.89     3399.26    298.41 o 
  -3  -4  14     2503.25     2424.59    252.25 o 
  -2  -4  14      564.37      509.70     79.59 o 
  -1  -4  14      129.29      136.21     57.26 o 
   0  -4  14     1111.93     1130.54    120.43 o 
   1  -4  14     2422.41     2782.43    190.02 o 
   2  -4  14     1044.45     1242.73    195.61 o 
 -11  -3  14      674.21      637.32    165.71 o 
 -10  -3  14       34.33     -100.30    102.79 o 
  -9  -3  14      516.24      616.02    156.60 o 
  -8  -3  14     2402.47     2213.12    261.20 o 
  -7  -3  14     2625.36     2544.27    269.70 o 
  -6  -3  14      289.42       62.15     83.65 o 
  -5  -3  14      140.35        4.95     97.08 o 
  -4  -3  14     2236.92     2313.71    249.98 o 
  -3  -3  14     2134.02     1878.31    224.32 o 
  -2  -3  14      453.21      537.51     84.00 o 
  -1  -3  14      221.94      252.40     64.41 o 
   0  -3  14       10.95      -53.10     69.19 o 
   1  -3  14     2361.19     2383.86    179.40 o 
   2  -3  14     1285.15     1247.95    200.93 o 
 -11  -2  14     1212.51     1622.98    232.34 o 
 -10  -2  14      356.13      644.68    162.83 o 
  -9  -2  14       47.45       50.90     80.35 o 
  -8  -2  14     1133.59     1161.03    192.79 o 
  -7  -2  14     1645.29     1766.07    228.48 o 
  -6  -2  14     3530.33     3512.70    310.60 o 
  -5  -2  14       14.08      104.38     95.64 o 
  -4  -2  14       28.91      -59.68     76.47 o 
  -3  -2  14      279.05      288.35    110.98 o 
  -2  -2  14     1643.82     1672.98    216.54 o 
  -1  -2  14      468.64      395.55     72.27 o 
   0  -2  14      585.26      665.62    101.80 o 
   1  -2  14      209.16      174.66    122.82 o 
 -11  -1  14     1603.30     1474.27    227.40 o 
 -10  -1  14     1205.94     1110.68    197.63 o 
  -9  -1  14     1203.99     1302.01    203.42 o 
  -8  -1  14      104.99      184.61     85.88 o 
  -7  -1  14     1089.98     1075.49    182.22 o 
  -6  -1  14     3909.58     3624.06    316.19 o 
  -5  -1  14      599.20      606.65    149.82 o 
  -4  -1  14      725.18      631.41    133.71 o 
  -3  -1  14      195.63      230.62    110.11 o 
  -2  -1  14     1837.31     1885.81    227.65 o 
  -1  -1  14      635.32      783.48    103.45 o 
   0  -1  14      905.91     1032.40    229.25 o 
   1  -1  14      119.29      106.76     77.92 o 
 -11   0  14      273.78      404.15    127.33 o 
 -10   0  14      581.38      545.87    142.15 o 
  -9   0  14     2292.38     2583.17    280.59 o 
  -8   0  14      608.43      807.33    174.95 o 
  -7   0  14        1.78      -22.50     81.77 o 
  -6   0  14      900.35      908.42    165.47 o 
  -5   0  14     1549.34     1597.15    212.12 o 
  -4   0  14     1658.98     1646.05    220.12 o 
  -3   0  14      383.07      275.70    105.87 o 
  -2   0  14     1047.77      935.57    166.44 o 
  -1   0  14     1532.67     1184.97    185.13 o 
   0   0  14     1437.32     1517.40    144.53 o 
 -11   1  14       64.88      -43.24     73.57 o 
 -10   1  14     1055.79     1068.52    188.11 o 
  -9   1  14     2327.89     2275.12    260.08 o 
  -8   1  14     1286.80      875.88    165.56 o 
  -7   1  14      734.06      865.74    167.91 o 
  -6   1  14        5.89       33.51     70.22 o 
  -5   1  14     1586.48     1649.11    222.90 o 
  -4   1  14     3579.86     3644.97    325.99 o 
  -3   1  14     1641.50     1466.54    213.01 o 
  -2   1  14       22.45      255.98    111.76 o 
  -1   1  14      317.13      226.34    110.06 o 
   0   1  14     1903.42     1967.00    252.35 o 
 -11   2  14      811.19      737.11    159.47 o 
 -10   2  14        1.74       38.68     76.34 o 
  -9   2  14      163.70      141.03    110.15 o 
  -8   2  14     1411.49     1260.34    204.46 o 
  -7   2  14     1817.56     1728.66    231.25 o 
  -6   2  14      676.37      754.47    165.87 o 
  -5   2  14        9.20       16.92     93.71 o 
  -4   2  14      437.64      539.34    146.13 o 
  -3   2  14     1525.79     1522.75    222.37 o 
  -2   2  14      820.47      535.05    145.13 o 
  -1   2  14      173.75      374.27    130.72 o 
 -11   3  14      647.46      774.87    163.39 o 
 -10   3  14      130.03      109.67     74.49 o 
  -9   3  14       87.46       57.86     90.15 o 
  -8   3  14      675.10      550.30    140.45 o 
  -7   3  14     1168.27     1278.67    207.23 o 
  -6   3  14      804.65      855.72    169.20 o 
  -5   3  14       68.21      197.31    108.24 o 
  -4   3  14       85.60      124.97    107.45 o 
  -3   3  14      921.79     1044.47    187.42 o 
  -2   3  14     2077.86     2628.87    298.53 o 
 -11   4  14     1141.06      939.25    179.37 o 
 -10   4  14     2312.11     2334.82    273.11 o 
  -9   4  14      552.47      604.14    147.55 o 
  -8   4  14       10.22      -24.61     79.60 o 
  -7   4  14      430.55      449.80    128.12 o 
  -6   4  14      863.89      589.17    145.10 o 
  -5   4  14      502.88      550.02    141.29 o 
  -4   4  14      161.47      180.81    104.22 o 
  -3   4  14       82.81      166.72    101.10 o 
 -10   5  14     2147.52     2286.64    275.13 o 
  -9   5  14     1290.23     1372.16    218.26 o 
  -8   5  14      304.44       74.82    100.96 o 
  -7   5  14        5.65      -42.48     86.84 o 
  -6   5  14     1077.18     1157.79    206.40 o 
  -5   5  14      956.32      924.73    174.98 o 
  -4   5  14      465.65      512.14    144.78 o 
  -8   6  14      880.61     1195.99    209.13 o 
  -7   6  14      377.10      455.01    144.73 o 
  -4 -10  15      296.38      438.57    136.90 o 
  -3 -10  15       51.65      140.77     57.59 o 
  -2 -10  15     1038.13     1187.73    133.88 o 
  -1 -10  15      770.02      786.50    118.83 o 
   0 -10  15      793.94      724.54    158.86 o 
  -6  -9  15      972.46      938.80    186.40 o 
  -5  -9  15     1835.28     1963.40    253.93 o 
  -4  -9  15      543.07      879.84    173.73 o 
  -3  -9  15       39.86       47.40     51.87 o 
  -2  -9  15      149.50      146.95     77.22 o 
  -1  -9  15     1267.26     1357.27    177.82 o 
   0  -9  15     1364.26     1282.61    200.95 o 
  -7  -8  15      488.00      699.46    172.42 o 
  -6  -8  15      241.38       56.70     82.87 o 
  -5  -8  15     1755.65     1729.86    235.77 o 
  -4  -8  15     1613.96     1683.14    233.40 o 
  -3  -8  15     1621.63     1814.30    228.40 o 
  -2  -8  15      536.45      577.60     97.71 o 
  -1  -8  15      898.15      960.88    118.39 o 
   0  -8  15     2461.20     2442.19    179.96 o 
   1  -8  15     2837.87     2860.54    294.65 o 
  -8  -7  15      810.69      773.57    169.63 o 
  -7  -7  15      254.76      160.73     95.57 o 
  -6  -7  15      717.07      829.30    174.83 o 
  -5  -7  15      141.74      349.31    134.61 o 
  -4  -7  15      970.05     1326.90    202.77 o 
  -3  -7  15     3286.45     3287.95    303.26 o 
  -2  -7  15     3108.28     3442.22    208.50 o 
  -1  -7  15      113.14       25.93     49.71 o 
   0  -7  15       27.90      206.48     77.35 o 
   1  -7  15      947.38      980.87    182.63 o 
  -8  -6  15      640.97      435.39    129.97 o 
  -7  -6  15      578.83      596.20    158.91 o 
  -6  -6  15     1695.05     1667.54    228.93 o 
  -5  -6  15      629.57      554.44    136.89 o 
  -4  -6  15       86.26       85.35     74.66 o 
  -3  -6  15      960.80     1024.79    185.35 o 
  -2  -6  15     1953.96     2093.38    162.60 o 
  -1  -6  15     2002.62     2021.16    161.07 o 
   0  -6  15      176.81      125.00     69.46 o 
   1  -6  15      649.69      870.24    161.72 o 
  -9  -5  15      605.83      416.57    143.87 o 
  -8  -5  15       76.18      156.16    123.29 o 
  -7  -5  15      632.02      816.59    177.31 o 
  -6  -5  15     2413.38     2538.26    278.07 o 
  -5  -5  15     1499.46     1399.64    204.98 o 
  -4  -5  15      230.75      279.96    105.88 o 
  -3  -5  15      136.52       33.10     67.16 o 
  -2  -5  15      652.07      791.99    159.88 o 
  -1  -5  15      480.38      503.69     88.16 o 
   0  -5  15       21.16       36.41     51.95 o 
   1  -5  15        6.86     -101.51    101.51 o 
  -9  -4  15     2121.71     2142.44    273.31 o 
  -8  -4  15      604.52      523.11    156.45 o 
  -7  -4  15       43.68      -20.75     90.99 o 
  -6  -4  15     1244.85     1203.86    197.13 o 
  -5  -4  15      992.50      958.36    177.09 o 
  -4  -4  15     2152.02     2078.29    246.38 o 
  -3  -4  15      265.04      223.65     98.92 o 
  -2  -4  15      210.41      215.92     91.39 o 
  -1  -4  15     1554.26     1711.46    214.89 o 
   0  -4  15     2677.14     2459.71    179.40 o 
   1  -4  15      880.89      812.07    114.29 o 
 -10  -3  15      292.72      382.44    141.06 o 
  -9  -3  15     2058.82     2113.57    277.45 o 
  -8  -3  15     1346.04     1323.84    223.61 o 
  -7  -3  15      429.06      528.57    132.96 o 
  -6  -3  15       45.44      150.99    105.56 o 
  -5  -3  15      462.45      586.94    138.96 o 
  -4  -3  15     1669.21     1690.26    227.72 o 
  -3  -3  15      791.48      809.79    152.32 o 
  -2  -3  15      239.14      209.74     92.54 o 
  -1  -3  15       47.49       70.13     88.03 o 
   0  -3  15      628.78      773.90    107.63 o 
 -10  -2  15      106.22       68.31     70.97 o 
  -9  -2  15      109.57      112.01     80.18 o 
  -8  -2  15      820.53      974.43    185.31 o 
  -7  -2  15     1250.59     1384.55    204.70 o 
  -6  -2  15      231.41      212.42    116.54 o 
  -5  -2  15       42.96      205.47    111.46 o 
  -4  -2  15     1105.11     1177.48    194.25 o 
  -3  -2  15     1350.59     1300.11    198.71 o 
  -2  -2  15      321.00      448.91    150.90 o 
  -1  -2  15      367.16      364.70    111.75 o 
   0  -2  15      337.16      185.65     92.28 o 
 -10  -1  15      129.45      215.81    114.40 o 
  -9  -1  15        5.00      -82.20     82.20 o 
  -8  -1  15      898.85      860.79    183.70 o 
  -7  -1  15     2273.77     2308.48    274.87 o 
  -6  -1  15     1813.61     1995.49    249.28 o 
  -5  -1  15      129.88      149.77     95.28 o 
  -4  -1  15      194.79       90.42     64.61 o 
  -3  -1  15     1420.95     1253.43    200.50 o 
  -2  -1  15     1061.22      824.90    166.52 o 
  -1  -1  15      376.28      310.58    125.12 o 
 -10   0  15     1302.90     1259.06    209.61 o 
  -9   0  15     1350.56     1460.52    220.66 o 
  -8   0  15      293.27      358.51    119.77 o 
  -7   0  15      759.93      874.38    173.12 o 
  -6   0  15     2712.04     2841.07    293.40 o 
  -5   0  15     1088.98     1161.74    191.18 o 
  -4   0  15      595.51      692.32    155.91 o 
  -3   0  15      318.03      279.62    118.27 o 
  -2   0  15      575.98      708.03    155.83 o 
  -1   0  15     1149.40      813.73    172.00 o 
 -10   1  15     1170.55     1051.27    192.22 o 
  -9   1  15     1206.44     1013.08    182.82 o 
  -8   1  15      867.59      829.68    166.05 o 
  -7   1  15       33.40       83.61     83.38 o 
  -6   1  15      269.16      188.94     87.19 o 
  -5   1  15     1094.10     1253.32    209.64 o 
  -4   1  15     1763.05     1906.64    256.25 o 
  -3   1  15      163.02      164.46     78.53 o 
  -2   1  15       88.77      199.87    111.44 o 
 -10   2  15      322.63      478.64    141.24 o 
  -9   2  15     1375.35     1221.38    213.78 o 
  -8   2  15     1302.32     1595.03    235.06 o 
  -7   2  15      454.43      801.67    187.66 o 
  -6   2  15       72.58      110.78     74.69 o 
  -5   2  15      499.55      644.11    162.56 o 
  -4   2  15     1394.09     1426.66    221.46 o 
  -3   2  15      992.08     1265.06    210.13 o 
  -9   3  15      511.51      535.22    136.53 o 
  -8   3  15     1031.95     1417.92    222.80 o 
  -7   3  15      856.52      642.92    148.67 o 
  -6   3  15      445.60      831.39    185.53 o 
  -5   3  15        4.72       45.56     91.85 o 
  -4   3  15      585.15      412.73    126.79 o 
  -8   4  15      425.55      609.27    149.21 o 
  -7   4  15     1144.68     1288.15    216.51 o 
  -6   4  15      453.75      948.95    196.92 o 
  -5  -8  16     2261.50     2027.91    261.46 o 
  -4  -8  16     1555.13     1483.68    224.55 o 
  -3  -8  16      246.27       86.76     73.79 o 
  -2  -8  16      389.25      339.59    111.36 o 
  -6  -7  16        0.29      -79.22     80.17 o 
  -5  -7  16      711.03      962.64    180.97 o 
  -4  -7  16     1344.34     1417.48    213.21 o 
  -3  -7  16     1463.34     1343.17    205.61 o 
  -2  -7  16      447.27      463.86    128.65 o 
  -1  -7  16       25.13      -70.55     87.96 o 
  -7  -6  16      943.22     1151.04    207.41 o 
  -6  -6  16      141.15       23.46    101.11 o 
  -5  -6  16      257.21      356.41    127.88 o 
  -4  -6  16      467.07      316.49    134.93 o 
  -3  -6  16      997.49     1500.36    226.27 o 
  -2  -6  16      893.28      817.32    165.19 o 
  -1  -6  16       12.21      -43.10     94.32 o 
  -8  -5  16      491.74      239.20    106.52 o 
  -7  -5  16     1190.80     1584.77    236.25 o 
  -6  -5  16      537.42      446.56    136.95 o 
  -5  -5  16      423.98      640.44    149.59 o 
  -4  -5  16       19.96       36.80     61.08 o 
  -3  -5  16      562.66      814.12    171.44 o 
  -2  -5  16      779.04      582.75    148.45 o 
  -1  -5  16      840.16      725.84    152.94 o 
  -8  -4  16        1.36       -3.06     85.17 o 
  -7  -4  16      455.17      707.25    163.93 o 
  -6  -4  16     1567.01     1873.61    256.12 o 
  -5  -4  16      996.06     1090.55    186.89 o 
  -4  -4  16      261.70      145.44     79.82 o 
  -3  -4  16        2.66      -81.48     89.76 o 
  -2  -4  16     1220.02     1057.04    190.17 o 
  -1  -4  16     2148.07     2062.55    256.07 o 
  -8  -3  16      326.75      227.97    122.62 o 
  -7  -3  16        4.61       72.82     83.72 o 
  -6  -3  16      362.38      530.18    142.24 o 
  -5  -3  16      830.46     1058.96    192.74 o 
  -4  -3  16     2082.81     1782.91    239.54 o 
  -3  -3  16      222.80      306.38    116.94 o 
  -2  -3  16      766.96     1179.06    195.79 o 
  -9  -2  16     1769.55     1900.88    263.11 o 
  -8  -2  16     1786.38     1741.05    244.09 o 
  -7  -2  16      484.33      485.06    135.86 o 
  -6  -2  16       21.08       52.82     74.99 o 
  -5  -2  16     1294.86     1235.99    203.68 o 
  -4  -2  16     4027.76     4122.39    358.59 o 
  -3  -2  16      894.21     1043.12    183.39 o 
  -2  -2  16       34.97      240.37    109.31 o 
  -9  -1  16      493.12      448.99    151.51 o 
  -8  -1  16     1870.97     1868.56    251.90 o 
  -7  -1  16     1971.11     2015.73    261.78 o 
  -6  -1  16      811.96      653.57    163.44 o 
  -5  -1  16      300.51      272.34    110.18 o 
  -4  -1  16     1800.62     1801.57    247.12 o 
  -3  -1  16     1100.96     1431.08    224.22 o 
  -9   0  16      185.71       82.36     96.29 o 
  -8   0  16      664.79      645.76    161.90 o 
  -7   0  16     2687.61     2413.94    285.44 o 
  -6   0  16     1059.54     1141.03    206.59 o 
  -5   0  16        2.96       -9.92     68.51 o 
  -4   0  16      442.36      545.05    149.28 o 
  -8   1  16       29.29       95.05     89.55 o 
  -7   1  16      762.43      755.94    172.38 o 
  -6   1  16     1104.10     1398.88    232.35 o 
  -5   1  16      737.68      568.57    161.51 o 
                                                 
